# Supplementary material for: 10-(6-Hy­droxy­hexa-2,4-diyn-1-yl)-10H-phenothia­zine 5-oxide
Source: Acta Crystallogr Sect E Struct Rep Online. 2012 Jun 27;68(Pt 7):o2214. doi: 10.1107/S1600536812027511 (PMC3394009; doi:10.1107/S1600536812027511)
Supplement: Supplementary file 1 [file e-68-o2214-sup1.cif]

##############################################################################
#                                                                            #
# This CIF contains the data in a paper accepted for publication in          #
# Acta Crystallographica Section E. It conforms to the requirements of       #
# Notes for Authors for Acta Crystallographica Section E, and has been       #
# peer reviewed under the auspices of the IUCr Commission on Journals.       #
#                                                                            #
# Full details of the Crystallographic Information File format               #
# are given in the paper "The Crystallographic Information File (CIF):       #
# a New Standard Archive File for Crystallography" by S. R. Hall, F. H.      #
# Allen and I. D. Brown [Acta Cryst. (1991), A47, 655-685].                  #
#                                                                            #
# The current version of the core CIF dictionary is obtainable from          #
# ftp://ftp.iucr.org/pub/cif_core.dic.                                       #
#                                                                            #
# Software is freely available for graphical display of the structure(s)     #
# in this CIF. For information consult the CIF software page                 #
# http://www.iucr.org/resources/cif/software.                                #
#                                                                            #
# This file may be used for bona fide research purposes within the           #
# scientific community so long as proper attribution is given to the journal # 
# article from which it was obtained.                                        #
#                                                                            #
##############################################################################
data_global
_audit_creation_method     'by CrystalStructure 4.0'
_journal_date_recd_electronic     2012-06-11
_journal_date_accepted     2012-06-18
_journal_name_full     'Acta Crystallographica, Section E'
_journal_year     2012
_journal_volume     68
_journal_issue      7
_journal_page_first     o2214
_journal_page_last     o2214
_journal_paper_category     QO
_journal_paper_doi     10.1107/S1600536812027511
_journal_coeditor_code     FF2072
_publ_contact_author_name     'Okuno Tsunehisa'
_publ_contact_author_address
;
Department of Material Science and Chemistry
Wakayama University
Sakaedani
Wakayama
640-8510
Japan
;
_publ_contact_author_email     'okuno@center.wakayama-u.ac.jp'
_publ_contact_author_fax     '+81-73-457-8272'
_publ_contact_author_phone     '+81-73-457-8264'
_publ_section_title
;
10-(6-Hydroxyhexa-2,4-diyn-1-yl)-10<i>H</i>-phenothiazine 5-oxide
;
loop_
    _publ_author_name
    _publ_author_address
    'Tabata, Hideyuki'
;
Department of Material Science and Chemistry
Wakayama University
Sakaedani
Wakayama 640-8510
Japan
;
    'Okuno, Tsunehisa'
;
Department of Material Science and Chemistry
Wakayama University
Sakaedani
Wakayama 640-8510
Japan
;
_publ_section_synopsis     .
data_I
_chemical_name_systematic
;
10-(6-Hydroxyhexa-2,4-diyn-1-yl)-10<i>H</i>-phenothiazine 5-oxide
;
_chemical_formula_moiety     'C18 H13 N O2 S'
_chemical_formula_sum     'C18 H13 N O2 S'
_chemical_formula_iupac     'C18 H13 N O2 S'
_chemical_formula_weight     307.37
_chemical_melting_point     ?
_symmetry_cell_setting     monoclinic
_symmetry_space_group_name_H-M     'P 21/c'
_symmetry_space_group_name_Hall     '-P 2ybc'
loop_
    _symmetry_equiv_pos_site_id
    _symmetry_equiv_pos_as_xyz
    1 '+x,+y,+z'
    2 '-x,1/2+y,1/2-z'
    3 '-x,-y,-z'
    4 '+x,1/2-y,1/2+z'
_cell_length_a     16.797(5)
_cell_length_b     10.197(3)
_cell_length_c     17.664(5)
_cell_angle_alpha     90.0000
_cell_angle_beta     94.934(5)
_cell_angle_gamma     90.0000
_cell_volume     3014.3(15)
_cell_formula_units_Z     8
_cell_measurement_reflns_used     9306
_cell_measurement_theta_min     2.31
_cell_measurement_theta_max     31.23
_cell_measurement_temperature     93
_exptl_crystal_description     prism
_exptl_crystal_colour     colourless
_exptl_crystal_size_max     0.150
_exptl_crystal_size_mid     0.150
_exptl_crystal_size_min     0.050
_exptl_crystal_density_diffrn     1.355
_exptl_crystal_density_meas     ?
_exptl_crystal_density_method     'not measured'
_exptl_crystal_F_000     1280.00
_exptl_absorpt_coefficient_mu     0.221
_exptl_absorpt_correction_type     numerical
_exptl_absorpt_process_details     '(NUMABS; Rigaku, 1999)'
_exptl_absorpt_correction_T_min     0.969
_exptl_absorpt_correction_T_max     0.989
_diffrn_ambient_temperature     93
_diffrn_radiation_type     'Mo K\a'
_diffrn_radiation_wavelength     0.71075
_diffrn_measurement_device_type     'Rigaku Saturn724+'
_diffrn_measurement_method     \w
_diffrn_detector_area_resol_mean     7.111
_diffrn_reflns_number     24445
_diffrn_reflns_av_R_equivalents     0.0332
_diffrn_reflns_theta_max     27.50
_diffrn_reflns_theta_full     27.50
_diffrn_measured_fraction_theta_max     0.999
_diffrn_measured_fraction_theta_full     0.999
_diffrn_reflns_limit_h_min     -21
_diffrn_reflns_limit_h_max     21
_diffrn_reflns_limit_k_min     -13
_diffrn_reflns_limit_k_max     11
_diffrn_reflns_limit_l_min     -22
_diffrn_reflns_limit_l_max     22
_diffrn_standards_number     0
_diffrn_standards_interval_count     .
_diffrn_standards_decay_%     ?
_refine_special_details
;
Refinement was performed using all reflections except for 1 with very negative
<i>F</i>^2^. The weighted <i>R</i>-factor (<i>wR</i>) and goodness of fit
(<i>S</i>) are based on <i>F</i>^2^. <i>R</i>-factor (gt) are based on
<i>F</i>. The threshold expression of <i>F</i>^2^ > 2.0 \s(<i>F</i>^2^) is
used only for calculating <i>R</i>-factor (gt).
;
_reflns_number_total     6932
_reflns_number_gt     5523
_reflns_threshold_expression     F^2^>2\s(F^2^)
_refine_ls_structure_factor_coef     Fsqd
_refine_ls_R_factor_gt     0.0500
_refine_ls_wR_factor_ref     0.1348
_refine_ls_goodness_of_fit_ref     1.080
_refine_ls_number_reflns     6931
_refine_ls_number_parameters     404
_refine_ls_number_restraints     1
_refine_ls_hydrogen_treatment     mixed
_refine_ls_weighting_scheme     calc
_refine_ls_weighting_details
            'w = 1/[\s^2^(Fo^2^)+(0.0692P)^2^+0.9115P] where P=(Fo^2^+2Fc^2^)/3'
_atom_sites_solution_hydrogens     geom
_atom_sites_solution_primary     direct
_atom_sites_solution_secondary     difmap
_refine_ls_shift/su_max     0.001
_refine_diff_density_max     0.880
_refine_diff_density_min     -0.470
_refine_ls_extinction_method     none
_refine_ls_extinction_coef     ?
loop_
    _atom_type_symbol
    _atom_type_description
    _atom_type_scat_dispersion_real
    _atom_type_scat_dispersion_imag
    _atom_type_scat_source
    'C' 'C' 0.0033 0.0016
;
International Tables for Crystallography
(1992, Vol. C, Tables 4.2.6.8 and 6.1.1.4)
;
    'H' 'H' 0.0000 0.0000
;
International Tables for Crystallography
(1992, Vol. C, Table 6.1.1.4)
;
    'N' 'N' 0.0061 0.0033
;
International Tables for Crystallography
(1992, Vol. C, Tables 4.2.6.8 and 6.1.1.4)
;
    'O' 'O' 0.0106 0.0060
;
International Tables for Crystallography
(1992, Vol. C, Tables 4.2.6.8 and 6.1.1.4)
;
    'S' 'S' 0.1246 0.1234
;
International Tables for Crystallography
(1992, Vol. C, Tables 4.2.6.8 and 6.1.1.4)
;
_computing_data_collection     'CrystalClear (Rigaku, 2008)'
_computing_cell_refinement     'CrystalClear (Rigaku, 2008)'
_computing_data_reduction     'CrystalClear (Rigaku, 2008)'
_computing_structure_solution     'SHELXS97 (Sheldrick, 2008)'
_computing_structure_refinement     'SHELXL97 (Sheldrick, 2008)'
_computing_molecular_graphics     'ORTEP-3 (Farrugia, 1997)'
_computing_publication_material     'CrystalStructure (Rigaku, 2010)'
loop_
    _atom_site_type_symbol
    _atom_site_label
    _atom_site_fract_x
    _atom_site_fract_y
    _atom_site_fract_z
    _atom_site_U_iso_or_equiv
    _atom_site_adp_type
    _atom_site_calc_flag
    _atom_site_refinement_flags
    _atom_site_occupancy
    _atom_site_symmetry_multiplicity
    _atom_site_disorder_assembly
    _atom_site_disorder_group
    S S1 0.30626(3) 0.37416(5) 0.39495(3) 0.02511(13) Uani d . 1.0 4 . .
    S S2 0.16339(3) 0.80322(5) 0.61113(3) 0.02991(14) Uani d . 1.0 4 . .
    O O1 0.36361(8) 0.25896(13) 0.40014(8) 0.0299(3) Uani d . 1.0 4 . .
    O O2 -0.10191(8) 0.61158(15) 0.80031(8) 0.0280(3) Uani d . 1.0 4 . .
    O O3 0.09579(9) 0.90034(15) 0.61077(10) 0.0420(4) Uani d . 1.0 4 . .
    O O4 0.61087(8) 0.67228(15) 0.23764(8) 0.0326(4) Uani d . 1.0 4 . .
    N N1 0.25753(9) 0.34698(15) 0.55932(8) 0.0206(4) Uani d . 1.0 4 . .
    N N2 0.23463(9) 0.90242(15) 0.46339(9) 0.0249(4) Uani d . 1.0 4 . .
    C C1 0.20387(11) 0.29706(17) 0.50186(10) 0.0212(4) Uani d . 1.0 4 . .
    C C2 0.13522(11) 0.22802(18) 0.51913(11) 0.0255(4) Uani d . 1.0 4 . .
    C C3 0.08004(12) 0.18508(19) 0.46171(11) 0.0292(5) Uani d . 1.0 4 . .
    C C4 0.09045(12) 0.20915(19) 0.38558(11) 0.0298(5) Uani d . 1.0 4 . .
    C C5 0.15870(12) 0.27348(18) 0.36725(11) 0.0278(5) Uani d . 1.0 4 . .
    C C6 0.21564(11) 0.31566(17) 0.42466(10) 0.0233(4) Uani d . 1.0 4 . .
    C C7 0.33286(12) 0.47585(18) 0.47324(11) 0.0251(4) Uani d . 1.0 4 . .
    C C8 0.38433(13) 0.5795(2) 0.45994(12) 0.0341(5) Uani d . 1.0 4 . .
    C C9 0.41471(14) 0.6578(3) 0.51915(13) 0.0388(6) Uani d . 1.0 4 . .
    C C10 0.39262(13) 0.6322(2) 0.59173(12) 0.0346(5) Uani d . 1.0 4 . .
    C C11 0.34146(12) 0.53097(19) 0.60589(11) 0.0274(4) Uani d . 1.0 4 . .
    C C12 0.31011(11) 0.44917(17) 0.54639(10) 0.0221(4) Uani d . 1.0 4 . .
    C C13 0.24625(11) 0.31145(18) 0.63824(10) 0.0224(4) Uani d . 1.0 4 . .
    C C14 0.18691(11) 0.39347(18) 0.67257(10) 0.0234(4) Uani d . 1.0 4 . .
    C C15 0.13874(11) 0.46074(18) 0.70120(10) 0.0234(4) Uani d . 1.0 4 . .
    C C16 0.08236(11) 0.53360(18) 0.73504(10) 0.0246(4) Uani d . 1.0 4 . .
    C C17 0.03417(11) 0.59378(18) 0.76754(11) 0.0251(4) Uani d . 1.0 4 . .
    C C18 -0.02351(11) 0.6651(2) 0.81011(12) 0.0286(5) Uani d . 1.0 4 . .
    C C19 0.18737(11) 0.78941(18) 0.45680(11) 0.0244(4) Uani d . 1.0 4 . .
    C C20 0.16976(12) 0.72862(18) 0.38549(11) 0.0273(5) Uani d . 1.0 4 . .
    C C21 0.12277(12) 0.61690(19) 0.37921(12) 0.0286(5) Uani d . 1.0 4 . .
    C C22 0.09196(12) 0.56089(19) 0.44271(12) 0.0294(5) Uani d . 1.0 4 . .
    C C23 0.10966(12) 0.61816(19) 0.51256(12) 0.0286(5) Uani d . 1.0 4 . .
    C C24 0.15653(11) 0.73151(18) 0.52011(11) 0.0255(4) Uani d . 1.0 4 . .
    C C25 0.25119(11) 0.89494(19) 0.60253(11) 0.0266(4) Uani d . 1.0 4 . .
    C C26 0.29188(12) 0.9335(2) 0.67147(12) 0.0298(5) Uani d . 1.0 4 . .
    C C27 0.35514(12) 1.0200(2) 0.67242(12) 0.0328(5) Uani d . 1.0 4 . .
    C C28 0.37838(12) 1.0661(2) 0.60378(13) 0.0327(5) Uani d . 1.0 4 . .
    C C29 0.34015(12) 1.02790(19) 0.53504(12) 0.0290(5) Uani d . 1.0 4 . .
    C C30 0.27439(11) 0.94121(18) 0.53302(11) 0.0248(4) Uani d . 1.0 4 . .
    C C31 0.25409(12) 0.96831(19) 0.39337(11) 0.0278(4) Uani d . 1.0 4 . .
    C C32 0.31969(12) 0.90391(19) 0.35750(11) 0.0282(5) Uani d . 1.0 4 . .
    C C33 0.37120(12) 0.8436(2) 0.32972(11) 0.0280(5) Uani d . 1.0 4 . .
    C C34 0.42881(12) 0.77033(19) 0.29766(11) 0.0277(5) Uani d . 1.0 4 . .
    C C35 0.47657(12) 0.70260(19) 0.26922(11) 0.0272(4) Uani d . 1.0 4 . .
    C C36 0.53335(11) 0.6173(2) 0.23356(12) 0.0287(5) Uani d . 1.0 4 . .
    H H1 0.1266 0.2107 0.5706 0.0306 Uiso calc R 1.0 4 . .
    H H2 0.0342 0.1383 0.4745 0.0350 Uiso calc R 1.0 4 . .
    H H3 0.0513 0.1818 0.3468 0.0358 Uiso calc R 1.0 4 . .
    H H4 0.1670 0.2891 0.3155 0.0334 Uiso calc R 1.0 4 . .
    H H5 0.3984 0.5960 0.4099 0.0410 Uiso calc R 1.0 4 . .
    H H6 0.4501 0.7279 0.5105 0.0465 Uiso calc R 1.0 4 . .
    H H7 0.4133 0.6860 0.6327 0.0415 Uiso calc R 1.0 4 . .
    H H8 0.3273 0.5163 0.6561 0.0328 Uiso calc R 1.0 4 . .
    H H9 0.2981 0.3191 0.6691 0.0269 Uiso calc R 1.0 4 . .
    H H10 0.2291 0.2187 0.6398 0.0269 Uiso calc R 1.0 4 . .
    H H11 -0.0049 0.6636 0.8648 0.0343 Uiso calc R 1.0 4 . .
    H H12 -0.0254 0.7578 0.7934 0.0343 Uiso calc R 1.0 4 . .
    H H13 -0.1010(16) 0.542(3) 0.8238(16) 0.050(8) Uiso d . 1.0 4 . .
    H H14 0.1903 0.7646 0.3415 0.0328 Uiso calc R 1.0 4 . .
    H H15 0.1113 0.5776 0.3308 0.0344 Uiso calc R 1.0 4 . .
    H H16 0.0594 0.4847 0.4377 0.0353 Uiso calc R 1.0 4 . .
    H H17 0.0898 0.5802 0.5563 0.0343 Uiso calc R 1.0 4 . .
    H H18 0.2758 0.8998 0.7179 0.0357 Uiso calc R 1.0 4 . .
    H H19 0.3822 1.0475 0.7191 0.0394 Uiso calc R 1.0 4 . .
    H H20 0.4219 1.1257 0.6041 0.0393 Uiso calc R 1.0 4 . .
    H H21 0.3581 1.0600 0.4890 0.0348 Uiso calc R 1.0 4 . .
    H H22 0.2692 1.0603 0.4053 0.0333 Uiso calc R 1.0 4 . .
    H H23 0.2059 0.9697 0.3569 0.0333 Uiso calc R 1.0 4 . .
    H H24 0.5357 0.5310 0.2593 0.0344 Uiso calc R 1.0 4 . .
    H H25 0.5142 0.6029 0.1796 0.0344 Uiso calc R 1.0 4 . .
    H H26 0.6186(16) 0.695(3) 0.1926(11) 0.0489 Uiso d . 1.0 4 . .
loop_
    _atom_site_aniso_label
    _atom_site_aniso_U_11
    _atom_site_aniso_U_22
    _atom_site_aniso_U_33
    _atom_site_aniso_U_12
    _atom_site_aniso_U_13
    _atom_site_aniso_U_23
    S1 0.0337(3) 0.0229(3) 0.0194(3) 0.00180(18) 0.00666(19) 0.00054(17)
    S2 0.0313(3) 0.0278(3) 0.0311(3) -0.0024(2) 0.0052(2) -0.0050(2)
    O1 0.0342(8) 0.0273(8) 0.0292(7) 0.0066(6) 0.0081(6) -0.0021(6)
    O2 0.0261(7) 0.0278(8) 0.0304(8) 0.0005(6) 0.0040(6) 0.0057(6)
    O3 0.0294(8) 0.0407(9) 0.0559(11) -0.0002(7) 0.0047(7) -0.0241(8)
    O4 0.0266(8) 0.0436(9) 0.0273(8) -0.0095(7) 0.0008(6) 0.0045(7)
    N1 0.0240(8) 0.0213(8) 0.0168(7) 0.0002(6) 0.0031(6) -0.0001(6)
    N2 0.0271(8) 0.0201(8) 0.0273(8) 0.0003(7) 0.0015(7) -0.0018(7)
    C1 0.0260(9) 0.0176(9) 0.0198(9) 0.0040(7) 0.0010(7) -0.0010(7)
    C2 0.0289(10) 0.0254(10) 0.0225(9) 0.0017(8) 0.0039(8) -0.0012(8)
    C3 0.0273(10) 0.0264(11) 0.0334(11) -0.0005(8) 0.0002(9) -0.0041(8)
    C4 0.0326(11) 0.0275(11) 0.0280(10) 0.0022(9) -0.0059(9) -0.0067(8)
    C5 0.0382(11) 0.0230(10) 0.0216(9) 0.0084(8) -0.0010(8) -0.0037(8)
    C6 0.0307(10) 0.0176(9) 0.0216(9) 0.0062(8) 0.0029(8) -0.0004(7)
    C7 0.0315(10) 0.0196(10) 0.0246(9) 0.0011(8) 0.0052(8) 0.0013(8)
    C8 0.0474(13) 0.0270(11) 0.0294(11) -0.0044(9) 0.0110(10) 0.0041(9)
    C9 0.0478(14) 0.0278(12) 0.0414(13) -0.0128(10) 0.0075(11) -0.0005(10)
    C10 0.0398(12) 0.0298(12) 0.0336(11) -0.0058(9) 0.0003(10) -0.0047(9)
    C11 0.0304(10) 0.0276(11) 0.0239(10) -0.0011(8) 0.0018(8) -0.0020(8)
    C12 0.0234(9) 0.0190(9) 0.0242(9) 0.0022(7) 0.0031(8) 0.0000(7)
    C13 0.0242(9) 0.0266(10) 0.0166(8) 0.0022(8) 0.0021(7) 0.0020(7)
    C14 0.0256(9) 0.0262(10) 0.0182(9) -0.0027(8) 0.0009(8) 0.0013(7)
    C15 0.0286(10) 0.0233(10) 0.0184(9) -0.0027(8) 0.0030(8) 0.0003(7)
    C16 0.0277(10) 0.0245(10) 0.0217(9) -0.0012(8) 0.0029(8) 0.0015(8)
    C17 0.0286(10) 0.0225(10) 0.0244(9) -0.0015(8) 0.0040(8) 0.0021(8)
    C18 0.0275(10) 0.0269(11) 0.0324(11) 0.0007(8) 0.0089(9) -0.0027(9)
    C19 0.0223(9) 0.0191(9) 0.0313(10) 0.0035(7) -0.0009(8) -0.0023(8)
    C20 0.0300(10) 0.0230(10) 0.0284(10) 0.0052(8) -0.0010(8) -0.0006(8)
    C21 0.0312(11) 0.0215(10) 0.0324(11) 0.0036(8) -0.0022(9) -0.0062(8)
    C22 0.0273(10) 0.0185(10) 0.0420(12) 0.0001(8) 0.0002(9) -0.0032(9)
    C23 0.0268(10) 0.0238(10) 0.0355(11) 0.0002(8) 0.0036(9) 0.0013(8)
    C24 0.0242(10) 0.0227(10) 0.0296(10) 0.0033(8) 0.0013(8) -0.0037(8)
    C25 0.0259(10) 0.0219(10) 0.0317(10) 0.0029(8) -0.0001(8) -0.0034(8)
    C26 0.0306(11) 0.0282(11) 0.0302(10) 0.0071(9) 0.0002(9) -0.0032(9)
    C27 0.0294(11) 0.0300(11) 0.0371(12) 0.0065(9) -0.0087(9) -0.0051(9)
    C28 0.0268(10) 0.0239(11) 0.0461(13) -0.0006(8) -0.0048(9) -0.0044(9)
    C29 0.0263(10) 0.0236(10) 0.0364(11) 0.0019(8) -0.0009(9) 0.0002(9)
    C30 0.0252(9) 0.0185(9) 0.0298(10) 0.0043(8) -0.0027(8) -0.0032(8)
    C31 0.0331(11) 0.0193(10) 0.0304(10) 0.0027(8)  0.0000(9) 0.0022(8)
    C32 0.0335(11) 0.0228(10) 0.0280(10) -0.0026(8) 0.0012(9) 0.0030(8)
    C33 0.0324(11) 0.0256(10) 0.0257(10) -0.0044(9) 0.0016(8) 0.0046(8)
    C34 0.0313(11) 0.0273(11) 0.0245(10) -0.0044(8) 0.0022(8) 0.0013(8)
    C35 0.0289(10) 0.0270(10) 0.0254(10) -0.0055(8) 0.0009(8) 0.0038(8)
    C36 0.0250(10) 0.0285(11) 0.0328(11) -0.0044(8) 0.0040(8) -0.0010(9)
loop_
    _geom_bond_atom_site_label_1
    _geom_bond_atom_site_label_2
    _geom_bond_site_symmetry_1
    _geom_bond_site_symmetry_2
    _geom_bond_distance
    _geom_bond_publ_flag
    S1 O1 . . 1.5169(15) no
    S1 C6 . . 1.757(2) no
    S1 C7 . . 1.755(2) no
    S2 O3 . . 1.5063(17) no
    S2 C24 . . 1.761(2) no
    S2 C25 . . 1.764(2) no
    O2 C18 . . 1.422(3) no
    O4 C36 . . 1.414(3) no
    N1 C1 . . 1.394(3) no
    N1 C12 . . 1.397(3) no
    N1 C13 . . 1.468(3) no
    N2 C19 . . 1.398(3) no
    N2 C30 . . 1.405(3) no
    N2 C31 . . 1.469(3) no
    C1 C2 . . 1.407(3) no
    C1 C6 . . 1.407(3) no
    C2 C3 . . 1.385(3) no
    C3 C4 . . 1.393(3) no
    C4 C5 . . 1.383(3) no
    C5 C6 . . 1.400(3) no
    C7 C8 . . 1.398(3) no
    C7 C12 . . 1.405(3) no
    C8 C9 . . 1.378(3) no
    C9 C10 . . 1.390(4) no
    C10 C11 . . 1.380(3) no
    C11 C12 . . 1.408(3) no
    C13 C14 . . 1.471(3) no
    C14 C15 . . 1.205(3) no
    C15 C16 . . 1.380(3) no
    C16 C17 . . 1.201(3) no
    C17 C18 . . 1.469(3) no
    C19 C20 . . 1.412(3) no
    C19 C24 . . 1.403(3) no
    C20 C21 . . 1.385(3) no
    C21 C22 . . 1.397(3) no
    C22 C23 . . 1.374(3) no
    C23 C24 . . 1.398(3) no
    C25 C26 . . 1.400(3) no
    C25 C30 . . 1.402(3) no
    C26 C27 . . 1.380(3) no
    C27 C28 . . 1.387(4) no
    C28 C29 . . 1.380(3) no
    C29 C30 . . 1.413(3) no
    C31 C32 . . 1.472(3) no
    C32 C33 . . 1.200(3) no
    C33 C34 . . 1.382(3) no
    C34 C35 . . 1.201(3) no
    C35 C36 . . 1.472(3) no
    O2 H13 . . 0.82(3) no
    O4 H26 . . 0.85(2) no
    C2 H1 . . 0.950 no
    C3 H2 . . 0.950 no
    C4 H3 . . 0.950 no
    C5 H4 . . 0.950 no
    C8 H5 . . 0.950 no
    C9 H6 . . 0.950 no
    C10 H7 . . 0.950 no
    C11 H8 . . 0.950 no
    C13 H9 . . 0.990 no
    C13 H10 . . 0.990 no
    C18 H11 . . 0.990 no
    C18 H12 . . 0.990 no
    C20 H14 . . 0.950 no
    C21 H15 . . 0.950 no
    C22 H16 . . 0.950 no
    C23 H17 . . 0.950 no
    C26 H18 . . 0.950 no
    C27 H19 . . 0.950 no
    C28 H20 . . 0.950 no
    C29 H21 . . 0.950 no
    C31 H22 . . 0.990 no
    C31 H23 . . 0.990 no
    C36 H24 . . 0.990 no
    C36 H25 . . 0.990 no
loop_
    _geom_angle_atom_site_label_1
    _geom_angle_atom_site_label_2
    _geom_angle_atom_site_label_3
    _geom_angle_site_symmetry_1
    _geom_angle_site_symmetry_2
    _geom_angle_site_symmetry_3
    _geom_angle
    _geom_angle_publ_flag
    O1 S1 C6 . . . 106.32(9) no
    O1 S1 C7 . . . 107.01(9) no
    C6 S1 C7 . . . 97.68(10) no
    O3 S2 C24 . . . 106.20(10) no
    O3 S2 C25 . . . 106.65(10) no
    C24 S2 C25 . . . 97.53(10) no
    C1 N1 C12 . . . 122.09(15) no
    C1 N1 C13 . . . 118.22(15) no
    C12 N1 C13 . . . 118.30(14) no
    C19 N2 C30 . . . 121.91(16) no
    C19 N2 C31 . . . 118.21(16) no
    C30 N2 C31 . . . 119.01(16) no
    N1 C1 C2 . . . 121.03(17) no
    N1 C1 C6 . . . 121.34(17) no
    C2 C1 C6 . . . 117.62(16) no
    C1 C2 C3 . . . 120.59(18) no
    C2 C3 C4 . . . 121.32(19) no
    C3 C4 C5 . . . 119.01(18) no
    C4 C5 C6 . . . 120.28(18) no
    S1 C6 C1 . . . 122.19(14) no
    S1 C6 C5 . . . 116.32(15) no
    C1 C6 C5 . . . 121.07(18) no
    S1 C7 C8 . . . 115.68(16) no
    S1 C7 C12 . . . 122.63(15) no
    C8 C7 C12 . . . 121.46(18) no
    C7 C8 C9 . . . 120.3(2) no
    C8 C9 C10 . . . 118.7(2) no
    C9 C10 C11 . . . 121.8(2) no
    C10 C11 C12 . . . 120.45(19) no
    N1 C12 C7 . . . 121.36(16) no
    N1 C12 C11 . . . 121.39(17) no
    C7 C12 C11 . . . 117.25(17) no
    N1 C13 C14 . . . 113.48(15) no
    C13 C14 C15 . . . 179.47(19) no
    C14 C15 C16 . . . 177.9(2) no
    C15 C16 C17 . . . 177.0(2) no
    C16 C17 C18 . . . 177.8(2) no
    O2 C18 C17 . . . 113.11(17) no
    N2 C19 C20 . . . 120.65(18) no
    N2 C19 C24 . . . 121.76(17) no
    C20 C19 C24 . . . 117.58(17) no
    C19 C20 C21 . . . 120.45(19) no
    C20 C21 C22 . . . 121.32(19) no
    C21 C22 C23 . . . 118.72(19) no
    C22 C23 C24 . . . 120.9(2) no
    S2 C24 C19 . . . 123.61(15) no
    S2 C24 C23 . . . 114.99(16) no
    C19 C24 C23 . . . 121.02(18) no
    S2 C25 C26 . . . 115.02(16) no
    S2 C25 C30 . . . 123.47(14) no
    C26 C25 C30 . . . 121.04(18) no
    C25 C26 C27 . . . 120.5(2) no
    C26 C27 C28 . . . 118.70(19) no
    C27 C28 C29 . . . 121.92(19) no
    C28 C29 C30 . . . 120.2(2) no
    N2 C30 C25 . . . 121.68(17) no
    N2 C30 C29 . . . 120.66(18) no
    C25 C30 C29 . . . 117.66(18) no
    N2 C31 C32 . . . 112.79(16) no
    C31 C32 C33 . . . 175.7(2) no
    C32 C33 C34 . . . 178.0(3) no
    C33 C34 C35 . . . 177.3(3) no
    C34 C35 C36 . . . 178.5(2) no
    O4 C36 C35 . . . 111.80(17) no
    C18 O2 H13 . . . 107.0(18) no
    C36 O4 H26 . . . 106.0(17) no
    C1 C2 H1 . . . 119.704 no
    C3 C2 H1 . . . 119.707 no
    C2 C3 H2 . . . 119.339 no
    C4 C3 H2 . . . 119.344 no
    C3 C4 H3 . . . 120.499 no
    C5 C4 H3 . . . 120.487 no
    C4 C5 H4 . . . 119.860 no
    C6 C5 H4 . . . 119.855 no
    C7 C8 H5 . . . 119.862 no
    C9 C8 H5 . . . 119.853 no
    C8 C9 H6 . . . 120.631 no
    C10 C9 H6 . . . 120.638 no
    C9 C10 H7 . . . 119.087 no
    C11 C10 H7 . . . 119.090 no
    C10 C11 H8 . . . 119.778 no
    C12 C11 H8 . . . 119.773 no
    N1 C13 H9 . . . 108.873 no
    N1 C13 H10 . . . 108.869 no
    C14 C13 H9 . . . 108.874 no
    C14 C13 H10 . . . 108.874 no
    H9 C13 H10 . . . 107.721 no
    O2 C18 H11 . . . 108.960 no
    O2 C18 H12 . . . 108.959 no
    C17 C18 H11 . . . 108.953 no
    C17 C18 H12 . . . 108.954 no
    H11 C18 H12 . . . 107.770 no
    C19 C20 H14 . . . 119.777 no
    C21 C20 H14 . . . 119.778 no
    C20 C21 H15 . . . 119.346 no
    C22 C21 H15 . . . 119.332 no
    C21 C22 H16 . . . 120.648 no
    C23 C22 H16 . . . 120.628 no
    C22 C23 H17 . . . 119.548 no
    C24 C23 H17 . . . 119.561 no
    C25 C26 H18 . . . 119.757 no
    C27 C26 H18 . . . 119.744 no
    C26 C27 H19 . . . 120.657 no
    C28 C27 H19 . . . 120.645 no
    C27 C28 H20 . . . 119.032 no
    C29 C28 H20 . . . 119.052 no
    C28 C29 H21 . . . 119.919 no
    C30 C29 H21 . . . 119.915 no
    N2 C31 H22 . . . 109.035 no
    N2 C31 H23 . . . 109.035 no
    C32 C31 H22 . . . 109.032 no
    C32 C31 H23 . . . 109.027 no
    H22 C31 H23 . . . 107.797 no
    O4 C36 H24 . . . 109.253 no
    O4 C36 H25 . . . 109.261 no
    C35 C36 H24 . . . 109.256 no
    C35 C36 H25 . . . 109.256 no
    H24 C36 H25 . . . 107.939 no
loop_
    _geom_torsion_atom_site_label_1
    _geom_torsion_atom_site_label_2
    _geom_torsion_atom_site_label_3
    _geom_torsion_atom_site_label_4
    _geom_torsion_site_symmetry_1
    _geom_torsion_site_symmetry_2
    _geom_torsion_site_symmetry_3
    _geom_torsion_site_symmetry_4
    _geom_torsion
    _geom_torsion_publ_flag
    O1 S1 C6 C1 . . . . 77.83(14) no
    O1 S1 C6 C5 . . . . -94.80(13) no
    O1 S1 C7 C8 . . . . 94.67(14) no
    O1 S1 C7 C12 . . . . -79.86(16) no
    C6 S1 C7 C8 . . . . -155.59(13) no
    C6 S1 C7 C12 . . . . 29.88(16) no
    C7 S1 C6 C1 . . . . -32.48(15) no
    C7 S1 C6 C5 . . . . 154.89(12) no
    O3 S2 C24 C19 . . . . 82.48(15) no
    O3 S2 C24 C23 . . . . -90.47(14) no
    O3 S2 C25 C26 . . . . 90.62(14) no
    O3 S2 C25 C30 . . . . -81.60(16) no
    C24 S2 C25 C26 . . . . -159.91(13) no
    C24 S2 C25 C30 . . . . 27.87(16) no
    C25 S2 C24 C19 . . . . -27.36(16) no
    C25 S2 C24 C23 . . . . 159.69(12) no
    C1 N1 C12 C7 . . . . -23.1(3) no
    C1 N1 C12 C11 . . . . 155.82(15) no
    C12 N1 C1 C2 . . . . -158.65(15) no
    C12 N1 C1 C6 . . . . 20.3(3) no
    C1 N1 C13 C14 . . . . -82.95(19) no
    C13 N1 C1 C2 . . . . 7.7(3) no
    C13 N1 C1 C6 . . . . -173.35(14) no
    C12 N1 C13 C14 . . . . 83.93(19) no
    C13 N1 C12 C7 . . . . 170.51(14) no
    C13 N1 C12 C11 . . . . -10.5(3) no
    C19 N2 C30 C25 . . . . -19.6(3) no
    C19 N2 C30 C29 . . . . 159.75(15) no
    C30 N2 C19 C20 . . . . -159.11(15) no
    C30 N2 C19 C24 . . . . 20.2(3) no
    C19 N2 C31 C32 . . . . -79.65(19) no
    C31 N2 C19 C20 . . . . 10.0(3) no
    C31 N2 C19 C24 . . . . -170.65(15) no
    C30 N2 C31 C32 . . . . 89.82(19) no
    C31 N2 C30 C25 . . . . 171.34(15) no
    C31 N2 C30 C29 . . . . -9.3(3) no
    N1 C1 C2 C3 . . . . 176.43(15) no
    N1 C1 C6 S1 . . . . 12.3(3) no
    N1 C1 C6 C5 . . . . -175.40(14) no
    C2 C1 C6 S1 . . . . -168.70(14) no
    C2 C1 C6 C5 . . . . 3.6(3) no
    C6 C1 C2 C3 . . . . -2.6(3) no
    C1 C2 C3 C4 . . . . -0.3(3) no
    C2 C3 C4 C5 . . . . 2.2(3) no
    C3 C4 C5 C6 . . . . -1.1(3) no
    C4 C5 C6 S1 . . . . 170.93(15) no
    C4 C5 C6 C1 . . . . -1.8(3) no
    S1 C7 C8 C9 . . . . -174.02(13) no
    S1 C7 C12 N1 . . . . -6.9(3) no
    S1 C7 C12 C11 . . . . 174.06(12) no
    C8 C7 C12 N1 . . . . 178.84(17) no
    C8 C7 C12 C11 . . . . -0.2(3) no
    C12 C7 C8 C9 . . . . 0.6(3) no
    C7 C8 C9 C10 . . . . -0.5(3) no
    C8 C9 C10 C11 . . . . 0.1(4) no
    C9 C10 C11 C12 . . . . 0.3(3) no
    C10 C11 C12 N1 . . . . -179.29(17) no
    C10 C11 C12 C7 . . . . -0.3(3) no
    N2 C19 C20 C21 . . . . -179.84(15) no
    N2 C19 C24 S2 . . . . 7.7(3) no
    N2 C19 C24 C23 . . . . -179.71(15) no
    C20 C19 C24 S2 . . . . -172.93(15) no
    C20 C19 C24 C23 . . . . -0.4(3) no
    C24 C19 C20 C21 . . . . 0.8(3) no
    C19 C20 C21 C22 . . . . -0.4(3) no
    C20 C21 C22 C23 . . . . -0.6(3) no
    C21 C22 C23 C24 . . . . 1.0(3) no
    C22 C23 C24 S2 . . . . 172.62(16) no
    C22 C23 C24 C19 . . . . -0.5(3) no
    S2 C25 C26 C27 . . . . -171.30(13) no
    S2 C25 C30 N2 . . . . -8.9(3) no
    S2 C25 C30 C29 . . . . 171.77(12) no
    C26 C25 C30 N2 . . . . 179.37(16) no
    C26 C25 C30 C29 . . . .  0.0(3) no
    C30 C25 C26 C27 . . . . 1.1(3) no
    C25 C26 C27 C28 . . . . -1.1(3) no
    C26 C27 C28 C29 . . . .  0.0(3) no
    C27 C28 C29 C30 . . . . 1.1(3) no
    C28 C29 C30 N2 . . . . 179.52(17) no
    C28 C29 C30 C25 . . . . -1.1(3) no
loop_
    _geom_hbond_atom_site_label_D
    _geom_hbond_atom_site_label_H
    _geom_hbond_atom_site_label_A
    _geom_hbond_site_symmetry_D
    _geom_hbond_site_symmetry_H
    _geom_hbond_site_symmetry_A
    _geom_hbond_distance_DH
    _geom_hbond_distance_HA
    _geom_hbond_distance_DA
    _geom_hbond_angle_DHA
    _geom_hbond_publ_flag
    O2 H13 O3 . . 2_546 0.82(3) 1.85(3) 2.663(3) 172(3) yes
    O4 H26 O1 . . 2_655 0.85(2) 1.81(2) 2.659(3) 175(3) yes
