# Supplementary material for: 10-(6-Hy­droxy­hexa-2,4-diyn-1-yl)-10H-phenothia­zine 5-oxide
Source: Acta Crystallogr Sect E Struct Rep Online. 2012 Jun 27;68(Pt 7):o2214. doi: 10.1107/S1600536812027511 (PMC3394009; doi:10.1107/S1600536812027511)
Supplement: Supplementary file 2 [file e-68-o2214-Isup2.hkl]

# 
# h,k,l, Fc-squared, Fo-squared, sigma(Fo-squared) and status flag 
# 
data_I
_shelx_title ' OPTZCH2C4CH2OH' 
_shelx_refln_list_code          4 
_shelx_F_calc_maximum      247.66 
_exptl_crystal_F_000      1280.00 
_reflns_d_resolution_high  0.7696 
 
loop_ 
 _symmetry_equiv_pos_as_xyz 
 'x, y, z' 
 '-x, y+1/2, -z+1/2' 
 '-x, -y, -z' 
 'x, -y-1/2, z-1/2' 
 
_cell_length_a    16.7967 
_cell_length_b    10.1971 
_cell_length_c    17.6641 
_cell_angle_alpha  90.000 
_cell_angle_beta   94.934 
_cell_angle_gamma  90.000 
 
_shelx_F_squared_multiplier     1.000 
 
loop_ 
 _refln_index_h 
 _refln_index_k 
 _refln_index_l 
 _refln_F_squared_calc 
 _refln_F_squared_meas 
 _refln_F_squared_sigma 
 _refln_observed_status 
   3   0   0      228.86      178.10      8.87 o 
   4   0   0    41030.33    46890.60     64.78 o 
   5   0   0     2614.40     2570.61     27.87 o 
   6   0   0       29.80       35.25      6.92 o 
   7   0   0      153.57      182.60     12.14 o 
   8   0   0      950.37     1171.84     49.91 o 
   9   0   0      404.94      297.31     24.55 o 
  10   0   0      408.54      398.51     13.79 o 
  11   0   0     1388.34     1308.39     78.11 o 
  12   0   0     1296.48     1277.92     36.95 o 
  13   0   0     1961.51     2015.13     40.46 o 
  14   0   0     2534.29     2706.68     52.62 o 
  15   0   0     1987.91     2125.60     55.05 o 
  16   0   0      158.87      122.77     40.58 o 
  17   0   0      296.22      386.04     29.13 o 
  18   0   0      620.93      663.01     31.65 o 
  19   0   0      194.17      219.34     29.95 o 
  20   0   0       31.04       23.10      8.56 o 
  21   0   0        3.95        4.17     15.83 o 
   1   1   0      453.01      439.37      8.09 o 
   2   1   0     1394.28     1389.24     13.52 o 
   3   1   0     1889.11     1908.44     14.45 o 
   4   1   0    13776.39    13221.97     73.80 o 
   5   1   0      756.28      636.57      9.07 o 
   6   1   0     1040.06     1135.71     13.56 o 
   7   1   0      519.19      490.89      8.00 o 
   8   1   0     3048.79     3111.01     21.90 o 
   9   1   0       13.88       12.05      2.77 o 
  10   1   0      496.15      505.32     11.76 o 
  11   1   0     2518.80     2609.69     49.48 o 
  12   1   0      158.62      157.33     21.18 o 
  13   1   0     1118.22     1163.57     21.67 o 
  14   1   0       12.43        5.98      6.42 o 
  15   1   0       22.95       22.27      8.30 o 
  16   1   0     1064.93     1111.38     25.27 o 
  17   1   0      951.62     1013.20     33.02 o 
  18   1   0        9.56        8.50      8.45 o 
  19   1   0      794.77      836.97     20.47 o 
  20   1   0        1.37        7.61      7.68 o 
  21   1   0        4.18        9.52     10.24 o 
   0   2   0     4319.09     4163.23     35.63 o 
   1   2   0     3329.69     3160.07     24.84 o 
   2   2   0      528.60      561.97      6.40 o 
   3   2   0    43066.73    44611.40    107.07 o 
   4   2   0      354.80      290.09      6.02 o 
   5   2   0    21151.39    21826.14    141.71 o 
   6   2   0     1672.28     1573.28     15.60 o 
   7   2   0     1738.72     1669.94     18.37 o 
   8   2   0      161.12      165.69     10.77 o 
   9   2   0     4206.13     4324.75     34.19 o 
  10   2   0      155.47      130.17      7.53 o 
  11   2   0       79.02       78.65      8.21 o 
  12   2   0      120.53      145.57     19.83 o 
  13   2   0      661.77      628.79     13.07 o 
  14   2   0       42.90       36.44      9.83 o 
  15   2   0      662.44      654.32     16.33 o 
  16   2   0       11.17        9.04      6.49 o 
  17   2   0       13.04        8.43      6.11 o 
  18   2   0        1.82       11.00      4.48 o 
  19   2   0      436.26      453.73     33.62 o 
  20   2   0       37.16       30.24     10.57 o 
  21   2   0      169.50      152.39     38.08 o 
   1   3   0     3497.41     3849.48     23.79 o 
   2   3   0     1427.84     1491.84      8.54 o 
   3   3   0      457.70      547.62      6.53 o 
   4   3   0     8718.96     9051.17     57.03 o 
   5   3   0     4278.25     4552.40     24.72 o 
   6   3   0     1703.45     1585.91     18.98 o 
   7   3   0    19228.93    21077.98    116.75 o 
   8   3   0     1404.06     1387.81     19.58 o 
   9   3   0      870.23      933.77     15.13 o 
  10   3   0      332.63      355.14     10.16 o 
  11   3   0      107.17      120.56     13.93 o 
  12   3   0      305.17      327.54     11.93 o 
  13   3   0       57.35       60.28     12.40 o 
  14   3   0       46.87       37.53      7.05 o 
  15   3   0      173.09      176.78     24.13 o 
  16   3   0      406.08      469.87     19.66 o 
  17   3   0       50.72       31.43      9.09 o 
  18   3   0        0.24        2.11      7.39 o 
  19   3   0       43.45       37.59     11.03 o 
  20   3   0      316.70      359.99     32.49 o 
  21   3   0       35.76       31.26      7.74 o 
   0   4   0     2580.46     2492.08     26.05 o 
   1   4   0        2.24       16.11      3.09 o 
   2   4   0      176.20      178.01      4.06 o 
   3   4   0     2378.92     2352.84     15.65 o 
   4   4   0     2612.06     2742.25     18.08 o 
   5   4   0     2471.23     2570.56     18.71 o 
   6   4   0     7777.13     8391.88     78.89 o 
   7   4   0      438.92      430.65      8.28 o 
   8   4   0      383.10      449.46      7.36 o 
   9   4   0      283.20      282.16     10.64 o 
  10   4   0     6498.08     6668.72     73.25 o 
  11   4   0      444.03      439.08     15.10 o 
  12   4   0     1399.03     1430.24     31.53 o 
  13   4   0      262.99      228.87     20.42 o 
  14   4   0     2848.99     2917.27     52.65 o 
  15   4   0      298.94      275.65     19.26 o 
  16   4   0      514.48      522.19     17.26 o 
  17   4   0       11.02        3.63      6.58 o 
  18   4   0      110.63      112.61     22.98 o 
  19   4   0       43.94       29.19     11.37 o 
  20   4   0       29.55       29.80     10.84 o 
   1   5   0     1537.25     1535.54     16.92 o 
   2   5   0      842.14     1015.58     12.06 o 
   3   5   0     3056.35     3466.02     28.41 o 
   4   5   0      725.01      597.69      8.77 o 
   5   5   0     8809.37     9697.99     71.57 o 
   6   5   0      831.84      808.17     14.25 o 
   7   5   0      221.98      191.75      9.01 o 
   8   5   0      217.33      248.27      6.31 o 
   9   5   0     1755.24     1632.96     22.87 o 
  10   5   0      348.11      363.08     14.03 o 
  11   5   0       30.44       13.87      9.10 o 
  12   5   0       47.91       42.79      8.96 o 
  13   5   0      892.87      927.39     22.52 o 
  14   5   0      329.15      330.84     18.54 o 
  15   5   0        0.04        4.42      5.37 o 
  16   5   0       13.40        8.37      5.47 o 
  17   5   0        1.91       -0.61      7.34 o 
  18   5   0        0.49       -3.30      8.94 o 
  19   5   0       22.01       13.00      7.08 o 
  20   5   0        8.19        5.03      6.20 o 
   0   6   0     1080.71     1270.19     23.88 o 
   1   6   0      505.72      565.73      8.73 o 
   2   6   0       39.05       53.54      4.71 o 
   3   6   0      539.24      588.29      7.59 o 
   4   6   0      391.58      417.39      6.17 o 
   5   6   0     1031.29     1025.82     16.95 o 
   6   6   0        9.54       11.75      2.81 o 
   7   6   0      214.86      257.86      5.83 o 
   8   6   0        3.36        2.09      3.70 o 
   9   6   0       16.61       19.20      6.37 o 
  10   6   0      132.00      125.78     14.10 o 
  11   6   0      123.99      134.28     17.35 o 
  12   6   0      297.49      251.12     11.67 o 
  13   6   0        0.27        3.49      6.53 o 
  14   6   0       62.29       63.38     10.73 o 
  15   6   0      530.82      532.18     24.55 o 
  16   6   0       34.92       20.88      9.50 o 
  17   6   0        2.38        4.02      7.19 o 
  18   6   0        0.47       -2.87      9.23 o 
  19   6   0       19.68       15.83      7.93 o 
   1   7   0      396.87      495.17      5.26 o 
   2   7   0        4.31        5.20      1.65 o 
   3   7   0       11.01        9.64      2.58 o 
   4   7   0       91.15       84.55      6.31 o 
   5   7   0      537.81      511.11      7.72 o 
   6   7   0      900.09      864.73     14.61 o 
   7   7   0     1192.61     1172.74     19.24 o 
   8   7   0      176.97      154.43     11.39 o 
   9   7   0      335.05      351.38     10.33 o 
  10   7   0     1916.07     1939.27     33.02 o 
  11   7   0        0.02        4.53      3.67 o 
  12   7   0        6.07        6.67      4.97 o 
  13   7   0       22.56        9.17      5.69 o 
  14   7   0       49.83       46.18     10.52 o 
  15   7   0       83.89       59.55     11.69 o 
  16   7   0      272.18      272.34     24.91 o 
  17   7   0        6.37        0.62      7.04 o 
  18   7   0        0.86       -1.37     11.17 o 
   0   8   0       18.82       14.56      4.06 o 
   1   8   0      293.65      255.73      5.05 o 
   2   8   0       16.18       17.99      2.96 o 
   3   8   0      484.68      472.73      6.89 o 
   4   8   0      214.68      229.18      7.04 o 
   5   8   0     1034.25     1003.51     18.02 o 
   6   8   0      178.10      183.03     17.00 o 
   7   8   0      155.20      164.73     15.38 o 
   8   8   0        9.21       11.74      3.72 o 
   9   8   0     1237.81     1218.44     19.37 o 
  10   8   0        0.32        2.51      4.24 o 
  11   8   0      170.30      155.62     16.95 o 
  12   8   0      145.95      133.95     29.13 o 
  13   8   0      207.56      148.87     38.04 o 
  14   8   0      103.72       40.05     19.87 o 
  15   8   0       23.16       13.78     11.97 o 
  16   8   0      308.57      369.37     44.41 o 
  17   8   0      329.69      326.41     35.26 o 
   1   9   0     1390.43     1468.65     16.57 o 
   2   9   0      140.32      139.43      8.00 o 
   3   9   0       87.49       66.02      9.14 o 
   4   9   0      407.57      465.75     18.40 o 
   5   9   0     1084.79     1132.21     24.06 o 
   6   9   0      702.69      790.52     17.55 o 
   7   9   0     1932.02     2055.07     42.08 o 
   8   9   0      357.61      388.96     32.19 o 
   9   9   0      259.20      230.60     26.29 o 
  10   9   0        0.80        8.22      6.27 o 
  11   9   0        3.19        4.21      9.29 o 
  12   9   0      127.12       94.25     36.58 o 
  13   9   0       78.43       54.55     18.74 o 
  14   9   0      121.38      117.38     27.05 o 
  15   9   0        1.09        4.20     22.78 o 
   0  10   0      632.92      672.37     35.23 o 
   1  10   0      878.84      986.59     29.32 o 
   2  10   0       49.66       34.61     12.44 o 
   3  10   0     2155.12     2340.61     61.91 o 
   4  10   0       62.94       39.12     11.60 o 
   5  10   0       38.02       27.03      8.46 o 
   6  10   0       87.46       87.60     21.31 o 
   7  10   0      277.65      220.15     30.63 o 
   8  10   0      198.18      176.51     29.99 o 
   9  10   0      104.33       69.20     19.93 o 
  10  10   0       17.61       11.78      6.07 o 
  11  10   0        0.86        8.61      7.09 o 
  12  10   0      156.47       92.37     36.82 o 
  13  10   0        0.23        4.90      8.28 o 
  14  10   0      429.06      400.30     29.24 o 
   1  11   0       12.46       16.55     11.38 o 
   2  11   0      412.95      458.08     23.81 o 
   3  11   0        2.10       12.62      8.40 o 
   4  11   0      297.90      296.66     18.66 o 
   5  11   0        0.15       15.86     12.27 o 
   6  11   0       76.36       50.14     18.96 o 
   7  11   0       74.11       53.50     20.02 o 
   8  11   0      209.18      148.78     75.12 o 
   9  11   0      954.06      991.63     47.08 o 
  10  11   0       31.12       43.69     22.24 o 
  11  11   0      150.18      153.07     61.46 o 
  12  11   0        0.22      -12.21     29.73 o 
   0  12   0     1431.08     1646.89     46.17 o 
   1  12   0       71.32       75.50     30.65 o 
   2  12   0      383.74      444.98     35.62 o 
   3  12   0      381.83      416.08     23.06 o 
   4  12   0       54.71       16.91     17.25 o 
   5  12   0      877.09     1041.89     57.95 o 
   6  12   0      294.38      292.02     38.78 o 
   7  12   0       86.70       73.42     59.34 o 
   8  12   0      473.82      547.33     41.03 o 
   9  12   0       35.53       26.95     20.00 o 
   1  13   0        5.00        4.03      9.83 o 
   2  13   0       17.24       17.15     13.03 o 
   3  13   0       98.52       46.52     17.36 o 
   4  13   0      164.88      149.21     55.64 o 
 -21   1   1      438.46      532.11     31.69 o 
 -20   1   1       22.17       18.85      7.76 o 
 -19   1   1        1.04        3.29      5.95 o 
 -18   1   1        9.55        5.99      6.76 o 
 -17   1   1       91.68       99.74     18.66 o 
 -16   1   1     1569.57     1679.31     33.25 o 
 -15   1   1        1.20        6.90      5.12 o 
 -14   1   1      803.86      826.18     22.84 o 
 -13   1   1      131.97      149.08     23.20 o 
 -12   1   1     1030.65     1050.06     32.60 o 
 -11   1   1     3162.00     3327.02     63.26 o 
 -10   1   1     1691.27     1757.75     26.43 o 
  -9   1   1     1421.47     1463.38     22.31 o 
  -8   1   1     1371.97     1538.72     21.32 o 
  -7   1   1     1489.38     1538.74     19.01 o 
  -6   1   1     4614.56     4796.07     28.75 o 
  -5   1   1      245.54      248.60      6.30 o 
  -4   1   1    10878.25    10690.40     56.74 o 
  -3   1   1      199.83      199.35      5.27 o 
  -2   1   1        0.95        3.97      1.88 o 
  -1   1   1     1188.84     1227.49     10.70 o 
   0   1   1      352.34      321.30      3.99 o 
   1   1   1      235.46      251.25      4.92 o 
   2   1   1      509.18      464.69      7.51 o 
   3   1   1       96.65      104.70      7.72 o 
   4   1   1      171.75      170.10      6.14 o 
   5   1   1     2950.81     2821.42     21.07 o 
   6   1   1      125.05      133.35      9.27 o 
   7   1   1        1.96        4.37      2.14 o 
   8   1   1     1836.05     2053.59     23.63 o 
   9   1   1        5.05        1.95      2.71 o 
  10   1   1     1654.73     1726.46     16.00 o 
  11   1   1      311.66      323.09     14.66 o 
  12   1   1       12.10       18.14      6.02 o 
  13   1   1       13.22       11.57      5.05 o 
  14   1   1       98.51       74.42     12.47 o 
  15   1   1      266.15      255.68     13.64 o 
  16   1   1      150.62      122.32     17.92 o 
  17   1   1       71.72       63.63     12.34 o 
  18   1   1       88.22       50.12     12.27 o 
  19   1   1       55.79       33.20     13.87 o 
  20   1   1      353.86      326.75     42.09 o 
  21   1   1       16.65       20.39     14.92 o 
 -21   2   1       20.67       18.97      9.81 o 
 -20   2   1      142.69      123.39     22.88 o 
 -19   2   1       87.66       66.60     15.20 o 
 -18   2   1      265.89      254.43     29.67 o 
 -17   2   1       46.23       43.46      9.48 o 
 -16   2   1       41.95       20.65      8.05 o 
 -15   2   1     1683.32     1719.57     28.77 o 
 -14   2   1      924.05      789.69     52.14 o 
 -13   2   1        0.12       11.19      4.60 o 
 -12   2   1     1126.47     1111.32     22.49 o 
 -11   2   1     2242.77     2321.41     32.44 o 
 -10   2   1      433.23      455.52     15.35 o 
  -9   2   1      722.14      749.28     15.40 o 
  -8   2   1       86.08      102.19      8.00 o 
  -7   2   1     2657.86     2534.16     17.62 o 
  -6   2   1       56.57       29.06      5.29 o 
  -5   2   1     2626.17     2709.69     20.87 o 
  -4   2   1       20.01        8.80      2.35 o 
  -3   2   1    11550.12    11480.06     74.27 o 
  -2   2   1      203.26      227.99      4.19 o 
  -1   2   1    19049.82    19467.03    229.18 o 
   0   2   1       72.57       59.59      4.97 o 
   1   2   1    13645.61    14516.05    106.85 o 
   2   2   1      367.12      375.09      5.68 o 
   4   2   1      687.69      690.32      7.78 o 
   5   2   1      551.04      515.37      6.82 o 
   6   2   1     1873.82     1837.36     20.94 o 
   7   2   1     5483.17     5517.50     31.14 o 
   8   2   1     1437.62     1554.36     22.53 o 
   9   2   1     2293.04     2143.82     22.90 o 
  10   2   1      363.49      330.08      9.32 o 
  11   2   1       29.35       12.94      3.49 o 
  12   2   1       19.35       23.79      4.22 o 
  13   2   1       85.36       72.92     10.76 o 
  14   2   1      259.22      279.35     11.89 o 
  15   2   1       62.85       84.26     10.94 o 
  16   2   1      328.36      312.83     14.15 o 
  17   2   1      763.78      733.03     35.97 o 
  18   2   1       18.81        9.39      7.11 o 
  19   2   1      360.30      413.82     38.41 o 
  20   2   1      214.30      168.36     46.96 o 
  21   2   1      164.27      128.20     33.62 o 
 -21   3   1      176.90      132.16     31.34 o 
 -20   3   1        0.58       11.70      7.07 o 
 -19   3   1       86.06       61.38     18.62 o 
 -18   3   1        2.27        0.36      7.78 o 
 -17   3   1       76.67       69.69     11.62 o 
 -16   3   1      485.92      509.52     18.49 o 
 -15   3   1       55.17       51.12     12.49 o 
 -14   3   1      216.63      188.58     28.12 o 
 -13   3   1      768.76      733.13     18.16 o 
 -12   3   1      388.94      434.56     19.37 o 
 -11   3   1       74.37       75.35     12.33 o 
 -10   3   1       24.23       37.40      6.72 o 
  -9   3   1       33.75       16.98      4.55 o 
  -8   3   1      188.88      231.43     12.20 o 
  -7   3   1     1034.84     1067.89     18.15 o 
  -6   3   1      612.53      515.38      9.05 o 
  -5   3   1     1214.73     1323.09     13.68 o 
  -4   3   1     1522.76     1654.98     14.04 o 
  -3   3   1     1782.60     1489.37     13.92 o 
  -2   3   1    34244.93    36179.99    546.03 o 
  -1   3   1     8300.91     8319.51     54.28 o 
   0   3   1      890.53      982.83      8.87 o 
   1   3   1     3048.89     3139.49     24.66 o 
   2   3   1     1530.35     1611.54     13.19 o 
   3   3   1       25.93       44.34      6.93 o 
   4   3   1     3449.50     3575.82     27.89 o 
   5   3   1       11.08       40.67      3.78 o 
   6   3   1     9490.39     9855.70     99.32 o 
   7   3   1     4729.87     4447.90     28.66 o 
   8   3   1      901.83      930.64     14.07 o 
   9   3   1        5.48        9.45      3.68 o 
  10   3   1     1138.69     1145.56     18.98 o 
  11   3   1      612.85      520.95      9.31 o 
  12   3   1     1262.31     1295.34     22.97 o 
  13   3   1        6.26        8.33      2.99 o 
  14   3   1      271.50      232.56     13.21 o 
  15   3   1      645.65      642.40     19.63 o 
  16   3   1       14.34        7.52      4.66 o 
  17   3   1       33.43       21.12      9.62 o 
  18   3   1      110.48       89.23     18.43 o 
  19   3   1      157.47      127.73     26.67 o 
  20   3   1      606.30      678.99     20.19 o 
  21   3   1       55.21       31.11      8.65 o 
 -20   4   1       47.53       44.13     14.56 o 
 -19   4   1        2.14        1.37      7.06 o 
 -18   4   1      315.74      340.47     35.13 o 
 -17   4   1      104.84       94.38     18.33 o 
 -16   4   1        0.93       -2.34      4.31 o 
 -15   4   1        0.13       -6.69      6.69 o 
 -14   4   1      897.23      933.66     16.51 o 
 -13   4   1      368.87      374.57     17.59 o 
 -12   4   1      269.40      259.84     23.41 o 
 -11   4   1       32.84       30.18      6.80 o 
 -10   4   1       47.52       47.01      7.31 o 
  -9   4   1     1308.69     1218.27     21.32 o 
  -8   4   1      385.11      384.88      6.79 o 
  -7   4   1     1694.92     1754.87     23.32 o 
  -6   4   1     3321.50     3735.01     40.52 o 
  -5   4   1     2907.30     2492.57     16.54 o 
  -4   4   1     1998.04     2334.92     12.09 o 
  -3   4   1       10.05       15.36      3.43 o 
  -2   4   1        1.04        6.92      1.81 o 
  -1   4   1     1037.14      901.63      8.10 o 
   0   4   1     1867.18     1764.35     18.97 o 
   1   4   1      418.91      336.27      7.11 o 
   2   4   1       61.14       56.58      4.80 o 
   3   4   1       43.70       93.35      4.62 o 
   4   4   1     6404.29     6327.61     50.56 o 
   5   4   1     2903.57     2932.63     30.48 o 
   6   4   1     3120.88     3348.20     36.39 o 
   7   4   1      534.98      624.17     10.90 o 
   8   4   1       12.41       28.47      6.36 o 
   9   4   1       31.09       23.03      4.05 o 
  10   4   1     1789.35     1732.63     24.85 o 
  11   4   1        2.12        2.20      2.05 o 
  12   4   1     2023.94     2063.65     29.68 o 
  13   4   1      161.51      165.12     19.33 o 
  14   4   1      331.33      286.04     17.62 o 
  15   4   1       71.87       75.09      9.32 o 
  16   4   1      220.38      221.31     37.32 o 
  17   4   1      201.67      211.89     27.36 o 
  18   4   1        0.23       -0.24     10.37 o 
  19   4   1       78.84       59.09     16.18 o 
  20   4   1       57.45       59.22     13.35 o 
 -20   5   1       85.49       80.11     22.64 o 
 -19   5   1       24.43       15.32     10.29 o 
 -18   5   1        0.77        3.08      7.09 o 
 -17   5   1       45.03       30.26     10.94 o 
 -16   5   1        4.75        9.51      4.77 o 
 -15   5   1       27.95        9.47      6.57 o 
 -14   5   1      112.44       96.95     14.55 o 
 -13   5   1      146.54      143.21     17.16 o 
 -12   5   1       63.22       64.93      9.56 o 
 -11   5   1        0.65        6.78      4.18 o 
 -10   5   1       30.65       37.30      7.13 o 
  -9   5   1      133.83      129.73     11.23 o 
  -8   5   1        7.31       11.59      3.54 o 
  -7   5   1    14287.32    15144.46    159.59 o 
  -6   5   1     3454.38     3589.69     30.76 o 
  -5   5   1     1783.18     1882.20     19.42 o 
  -4   5   1    13933.15    15343.13    189.20 o 
  -3   5   1      894.67      886.54     11.35 o 
  -2   5   1     1207.13     1335.30     14.14 o 
  -1   5   1        1.82        2.14      1.25 o 
   0   5   1      226.85      181.61      4.53 o 
   1   5   1     1893.62     1922.04     19.48 o 
   2   5   1      234.09      368.16      7.15 o 
   3   5   1      139.19      162.89      7.30 o 
   4   5   1        0.13        0.98      1.64 o 
   5   5   1       66.89       53.40      5.70 o 
   6   5   1        1.58       19.39      4.60 o 
   7   5   1     3468.83     3668.98     36.38 o 
   8   5   1     1454.97     1503.67     28.96 o 
   9   5   1     4354.63     4339.27     55.43 o 
  10   5   1      867.69      942.22     16.75 o 
  11   5   1      631.93      655.37     12.36 o 
  12   5   1       47.42       35.72      7.69 o 
  13   5   1        0.26        5.60      4.01 o 
  14   5   1        0.23       -5.24      5.24 o 
  15   5   1      435.06      521.79     19.70 o 
  16   5   1      313.28      336.34     18.90 o 
  17   5   1      485.85      555.54     22.03 o 
  18   5   1       39.34       35.29     10.83 o 
  19   5   1      328.68      313.15     29.31 o 
  20   5   1      196.91      152.68     43.94 o 
 -19   6   1       64.71       59.68     21.26 o 
 -18   6   1       39.43       33.45      9.86 o 
 -17   6   1      190.30      192.73     38.67 o 
 -16   6   1       14.80       10.96      9.62 o 
 -15   6   1      330.00      355.51     12.98 o 
 -14   6   1       41.13       20.70      6.58 o 
 -13   6   1      875.47      829.42     22.30 o 
 -12   6   1      196.17      165.81     17.69 o 
 -11   6   1      606.89      512.08     21.83 o 
 -10   6   1      639.14      633.02     14.07 o 
  -9   6   1      541.52      444.76     11.73 o 
  -8   6   1     1528.68     1505.72     28.09 o 
  -7   6   1      724.92      685.30     10.36 o 
  -6   6   1       69.91       58.97      6.17 o 
  -5   6   1      535.52      618.39      8.93 o 
  -4   6   1     3047.73     3241.57     32.52 o 
  -3   6   1      216.28      250.84      8.34 o 
  -2   6   1     1384.81     1265.03     18.02 o 
  -1   6   1       13.77        4.84      2.10 o 
   0   6   1      773.48      722.58      9.51 o 
   1   6   1      402.30      395.01      6.97 o 
   2   6   1      358.47      347.82      5.31 o 
   3   6   1       27.05       19.80      3.78 o 
   4   6   1     4420.85     4379.89     54.82 o 
   5   6   1     1214.75     1162.38     17.01 o 
   6   6   1      871.81      873.08     12.31 o 
   7   6   1     1332.03     1401.62     19.56 o 
   8   6   1      182.11      169.84      7.41 o 
   9   6   1      196.64      234.67     11.96 o 
  10   6   1      374.86      360.14     11.17 o 
  11   6   1      151.46      153.94     21.88 o 
  12   6   1      130.77      125.91     15.69 o 
  13   6   1      629.13      655.76     15.55 o 
  14   6   1      775.61      761.90     28.56 o 
  15   6   1      766.27      810.09     29.81 o 
  16   6   1       70.71       47.20     12.64 o 
  17   6   1      158.69      156.15     31.65 o 
  18   6   1        2.49        6.07      9.09 o 
  19   6   1      456.48      539.75     43.11 o 
 -18   7   1       29.86       18.86     16.05 o 
 -17   7   1       52.89       54.26     17.64 o 
 -16   7   1       59.84       32.30     11.58 o 
 -15   7   1        5.48        8.99      8.84 o 
 -14   7   1       15.48        9.49      5.88 o 
 -13   7   1        6.85       15.14      4.50 o 
 -12   7   1        0.44        0.62      5.43 o 
 -11   7   1       43.80       39.84      9.30 o 
 -10   7   1     1255.83     1250.97     18.79 o 
  -9   7   1      145.50      104.81     16.40 o 
  -8   7   1        0.87        4.64      3.64 o 
  -7   7   1      384.61      408.89     11.30 o 
  -6   7   1        5.98        5.66      6.29 o 
  -5   7   1     1786.87     1859.16     24.92 o 
  -4   7   1     1056.46     1025.12     17.18 o 
  -3   7   1      166.03      161.14      3.29 o 
  -2   7   1      522.18      594.32     12.48 o 
  -1   7   1      200.89      191.58      7.34 o 
   0   7   1     2306.66     2370.10     26.28 o 
   1   7   1      277.11      269.60      8.06 o 
   2   7   1      819.44      810.26      8.61 o 
   3   7   1        0.77       -0.99      3.61 o 
   4   7   1     1080.59     1146.96     14.76 o 
   5   7   1       41.54       28.35      5.79 o 
   6   7   1      238.28      246.31     11.07 o 
   7   7   1     1397.79     1457.19     19.78 o 
   8   7   1      263.71      244.34     13.80 o 
   9   7   1      866.63      936.38     20.83 o 
  10   7   1     2543.29     2519.11     30.19 o 
  11   7   1        8.62        6.68      3.18 o 
  12   7   1      148.30      175.15     19.51 o 
  13   7   1       23.06       23.77      6.98 o 
  14   7   1      151.09      129.00     23.31 o 
  15   7   1       15.43       18.07      6.09 o 
  16   7   1       84.41       68.02     14.46 o 
  17   7   1      348.59      409.25     32.15 o 
  18   7   1       20.05       15.73      7.09 o 
 -17   8   1      128.83      119.22     31.63 o 
 -16   8   1        1.04        8.32     11.01 o 
 -15   8   1       62.84       63.06     16.02 o 
 -14   8   1        1.06      -13.91     14.41 o 
 -13   8   1       45.54       35.67     13.16 o 
 -12   8   1        5.04        3.02      4.53 o 
 -11   8   1     1146.34     1322.29     24.76 o 
 -10   8   1       17.86       12.03      4.23 o 
  -9   8   1      141.32       98.80     16.30 o 
  -8   8   1      129.46       93.08     10.67 o 
  -7   8   1     1487.95     1642.45     19.47 o 
  -6   8   1      552.36      558.95      6.73 o 
  -5   8   1        9.59        7.05      3.81 o 
  -4   8   1      265.81      267.55     16.48 o 
  -3   8   1        0.16        3.50      1.83 o 
  -2   8   1       14.86        8.40      4.86 o 
  -1   8   1       95.92       82.36      9.13 o 
   0   8   1      484.51      465.94      6.23 o 
   1   8   1      159.41      162.62      8.10 o 
   2   8   1       43.02       45.99      3.67 o 
   3   8   1        4.03        3.02      3.22 o 
   4   8   1      190.83      212.20     10.00 o 
   5   8   1       30.12       35.26      4.41 o 
   6   8   1     1000.90     1001.83     23.53 o 
   7   8   1        0.43        5.75      4.15 o 
   8   8   1       54.81       40.55      7.00 o 
   9   8   1      306.55      302.22      8.72 o 
  10   8   1        4.71        2.37      4.34 o 
  11   8   1      337.55      320.71     13.57 o 
  12   8   1      516.64      479.37     29.99 o 
  13   8   1      101.34       90.05     17.00 o 
  14   8   1        7.85       -4.85     13.22 o 
  15   8   1       56.99       61.18     22.03 o 
  16   8   1      254.37      219.50     55.17 o 
  17   8   1       30.82       16.18      8.83 o 
 -16   9   1       35.03       28.58     12.18 o 
 -15   9   1       18.70       25.11     10.70 o 
 -14   9   1        0.29       -0.32      8.46 o 
 -13   9   1        0.34        9.74     11.63 o 
 -12   9   1       69.81       63.55     19.13 o 
 -11   9   1      172.29      141.20     26.74 o 
 -10   9   1      124.59      118.47     27.50 o 
  -9   9   1      589.78      557.91     21.54 o 
  -8   9   1        4.98        2.11      5.72 o 
  -7   9   1      879.73      918.89     34.61 o 
  -6   9   1     1482.24     1478.66     54.00 o 
  -5   9   1      462.50      459.19     32.38 o 
  -4   9   1      383.82      316.47     25.84 o 
  -3   9   1       41.05       52.50     10.49 o 
  -2   9   1       65.67       67.36     11.87 o 
  -1   9   1      728.70      743.40     16.76 o 
   0   9   1        8.02        3.29      2.97 o 
   1   9   1      341.09      365.42     17.34 o 
   2   9   1        9.08        7.63      2.66 o 
   3   9   1      205.31      182.06      9.36 o 
   4   9   1        0.75       -1.87      3.35 o 
   5   9   1      549.25      542.14      8.29 o 
   6   9   1      173.02      148.86     21.10 o 
   7   9   1       42.15       56.17     10.92 o 
   8   9   1       28.72       26.87      7.95 o 
   9   9   1      209.59      174.60     20.93 o 
  10   9   1        9.18        8.21      4.76 o 
  11   9   1        0.63        9.06      8.72 o 
  12   9   1      830.63      940.68     29.28 o 
  13   9   1       40.66       27.56     14.79 o 
  14   9   1      138.20      114.75     39.58 o 
  15   9   1      115.04       97.52     33.04 o 
 -14  10   1      229.26      205.88     39.81 o 
 -13  10   1       96.77       55.94     15.15 o 
 -12  10   1       27.86       19.11     10.76 o 
 -11  10   1      102.56      106.41     35.12 o 
 -10  10   1        0.50        4.46      6.09 o 
  -9  10   1      680.81      731.18     30.65 o 
  -8  10   1       20.06        9.33      6.76 o 
  -7  10   1      167.64      163.02     23.27 o 
  -6  10   1        1.19       10.06      6.29 o 
  -5  10   1       44.00       47.69     14.45 o 
  -4  10   1        0.21        5.98      5.24 o 
  -3  10   1      291.11      317.11     16.70 o 
  -2  10   1     1781.97     1853.58     29.37 o 
  -1  10   1      104.58       88.69     19.54 o 
   0  10   1      891.42     1012.67     28.73 o 
   1  10   1      176.66      156.49     42.15 o 
   2  10   1       17.73       25.23     14.67 o 
   3  10   1      528.20      579.51     24.15 o 
   4  10   1      693.48      719.94     28.90 o 
   5  10   1      501.77      508.00     19.58 o 
   6  10   1      171.24      147.38     32.50 o 
   7  10   1       29.96       14.99      7.98 o 
   8  10   1      177.34      192.65     23.09 o 
   9  10   1      280.76      297.56     28.84 o 
  10  10   1      169.01      110.22     41.64 o 
  11  10   1       47.61       36.80     22.54 o 
  12  10   1      353.19      378.51     16.94 o 
  13  10   1        3.06        7.25      7.30 o 
  14  10   1       43.21       36.21      8.31 o 
 -12  11   1      410.68      382.23     69.98 o 
 -11  11   1      139.87      107.93     63.70 o 
 -10  11   1        0.39      -12.15     27.68 o 
  -9  11   1        1.38        9.43     17.71 o 
  -8  11   1      395.14      411.23     23.37 o 
  -7  11   1        0.25        7.10      6.54 o 
  -6  11   1      129.41      110.91     42.90 o 
  -5  11   1      184.22      161.70     65.96 o 
  -4  11   1      553.28      647.11     26.66 o 
  -3  11   1      183.40      234.55     24.20 o 
  -2  11   1        0.58       13.53     10.30 o 
  -1  11   1        7.68       36.61     17.38 o 
   0  11   1     1065.36     1272.67     43.54 o 
   1  11   1      102.11      123.14     18.63 o 
   2  11   1      307.47      339.84     44.01 o 
   3  11   1       17.79        7.97     18.61 o 
   4  11   1        1.38        6.87      9.60 o 
   5  11   1      385.79      363.66     34.15 o 
   6  11   1      225.97      243.31     19.41 o 
   7  11   1      397.48      378.50     22.83 o 
   8  11   1       36.88       45.99     29.13 o 
   9  11   1       99.97      133.80     69.56 o 
  10  11   1        5.04       18.85     27.98 o 
  11  11   1       19.68       17.28     19.40 o 
  12  11   1       72.56       63.70     36.20 o 
  -9  12   1      188.49      168.42     66.23 o 
  -8  12   1        5.93       -1.75     24.35 o 
  -7  12   1       51.23       28.71     12.48 o 
  -6  12   1       44.87       31.25     13.96 o 
  -5  12   1      279.45      293.22     50.76 o 
  -4  12   1      219.23      281.99     44.69 o 
  -3  12   1      226.34      252.75     32.57 o 
  -2  12   1      189.73      210.86     57.60 o 
  -1  12   1      483.47      502.54     64.45 o 
   0  12   1       49.87       41.85     15.86 o 
   1  12   1      132.11      113.59     26.08 o 
   2  12   1      417.24      521.64     66.26 o 
   3  12   1      419.17      447.70     57.63 o 
   4  12   1      852.22      935.97     28.26 o 
   5  12   1      106.31       59.20     22.75 o 
   6  12   1      137.96       89.68     50.82 o 
   7  12   1       49.59       41.70     19.52 o 
   8  12   1       61.25       48.83     29.55 o 
   9  12   1       72.41       34.75     22.00 o 
  -4  13   1       12.47      -10.33     14.27 o 
  -3  13   1      139.32       97.53     40.02 o 
  -2  13   1        0.13       11.21      8.74 o 
  -1  13   1       34.92       22.96     14.11 o 
   0  13   1        7.17       -2.31     11.92 o 
   1  13   1        5.44        3.89     10.12 o 
   2  13   1       18.68        3.95     10.66 o 
   3  13   1      154.39      101.55     42.08 o 
   4  13   1       10.84       13.09     18.98 o 
 -21   0   2      122.13       83.79     23.27 o 
 -20   0   2        8.04        8.60      8.76 o 
 -19   0   2       70.28       77.56     22.16 o 
 -18   0   2      294.73      252.99     56.65 o 
 -17   0   2     1274.34     1455.47     41.61 o 
 -16   0   2      153.66      158.61     31.53 o 
 -15   0   2      472.36      557.46     20.36 o 
 -14   0   2        7.75       -0.25     15.92 o 
 -13   0   2     1171.85     1051.14     43.65 o 
 -12   0   2     4569.00     4692.77     82.94 o 
 -11   0   2     2811.28     2825.03     98.99 o 
 -10   0   2      551.19      526.98     17.71 o 
  -9   0   2     3841.54     4319.65     56.55 o 
  -8   0   2      675.24      791.07     14.82 o 
  -7   0   2     2393.12     2562.15     26.99 o 
  -6   0   2      435.36      507.48      9.80 o 
  -5   0   2      143.98      101.76     19.12 o 
  -4   0   2     3862.86     3943.78     37.20 o 
  -3   0   2        7.45        2.25      3.31 o 
  -2   0   2    28117.78    28117.59    274.30 o 
  -1   0   2     2269.30     1923.42     21.66 o 
   0   0   2    18187.61    18377.38    216.53 o 
   1   0   2      190.44      187.61      8.08 o 
   3   0   2       26.38       36.03      6.83 o 
   4   0   2      108.78      141.29     11.03 o 
   5   0   2        2.68        2.84      4.23 o 
   6   0   2      123.64       91.69     13.41 o 
   7   0   2      938.16     1037.11     18.00 o 
   8   0   2     2260.78     2284.06     59.79 o 
   9   0   2      586.61      564.70     17.87 o 
  10   0   2      150.92      145.01     25.70 o 
  11   0   2      608.64      524.47     25.23 o 
  12   0   2        1.46        6.39      5.62 o 
  13   0   2     1170.98     1071.72     32.63 o 
  14   0   2      304.27      297.21     20.09 o 
  15   0   2       27.80       22.04      9.54 o 
  16   0   2        2.55       13.35     10.73 o 
  17   0   2      504.20      536.51     49.68 o 
  18   0   2       17.17       12.39      8.11 o 
  19   0   2       27.19       32.48      9.13 o 
  20   0   2      256.37      213.02    105.21 o 
  21   0   2      737.71      784.35     34.93 o 
 -21   1   2      591.37      738.51     52.88 o 
 -20   1   2      181.98      170.67     33.94 o 
 -19   1   2      153.04      141.66     22.50 o 
 -18   1   2        6.18        9.33      6.65 o 
 -17   1   2      674.79      664.99     24.13 o 
 -16   1   2      659.89      660.44     30.35 o 
 -15   1   2      176.39      163.87     21.29 o 
 -14   1   2        4.77        1.83      4.55 o 
 -13   1   2       99.95      100.52     13.46 o 
 -12   1   2      109.36      116.07     18.33 o 
 -11   1   2        0.01        1.64      6.77 o 
 -10   1   2      614.08      658.86     25.49 o 
  -9   1   2     1833.07     1767.05     26.98 o 
  -8   1   2     5576.09     5940.47     41.54 o 
  -7   1   2     1272.29     1065.30     15.51 o 
  -6   1   2      345.65      282.16      7.93 o 
  -5   1   2      108.07       82.09     11.50 o 
  -4   1   2       39.63       41.98      5.87 o 
  -3   1   2     1955.59     1817.63     15.57 o 
  -2   1   2     2518.41     2453.14     18.52 o 
  -1   1   2      323.68      274.25      5.37 o 
   0   1   2     3201.09     3214.45     25.35 o 
   1   1   2      700.24      663.84      6.81 o 
   2   1   2       13.35       29.08      5.20 o 
   3   1   2     1900.55     1884.41     15.87 o 
   4   1   2    14434.29    14370.59    137.37 o 
   5   1   2     4249.40     4259.17     38.10 o 
   6   1   2     1777.30     1558.11     15.24 o 
   7   1   2      551.64      559.47      9.21 o 
   8   1   2       15.90        7.32      3.51 o 
   9   1   2     1305.57     1193.59     21.12 o 
  10   1   2       97.57      129.96     10.12 o 
  11   1   2      118.20       88.88     12.22 o 
  12   1   2      364.72      311.76     16.01 o 
  13   1   2     6319.90     6753.52     94.04 o 
  14   1   2      822.58      838.80     21.94 o 
  15   1   2     1545.91     1609.15     30.22 o 
  16   1   2     1398.47     1450.77     25.08 o 
  17   1   2      732.12      765.98     18.85 o 
  18   1   2      380.24      361.75     28.29 o 
  19   1   2      423.67      488.59     28.16 o 
  20   1   2      167.29      130.95     31.17 o 
  21   1   2       67.16       66.19     24.45 o 
 -21   2   2        5.49       14.31      8.10 o 
 -20   2   2      269.01      251.02     28.49 o 
 -19   2   2        7.72        5.70      5.25 o 
 -18   2   2      381.02      356.27     19.26 o 
 -17   2   2       84.84       74.08     12.56 o 
 -16   2   2       13.41       12.28      5.01 o 
 -15   2   2      206.89      209.22     28.31 o 
 -14   2   2      672.36      693.23     22.70 o 
 -13   2   2     1098.41     1075.28     23.02 o 
 -12   2   2     1161.64     1243.52     30.61 o 
 -11   2   2       78.76       61.46     11.56 o 
 -10   2   2      259.49      288.02     13.73 o 
  -9   2   2       14.10        1.81      4.08 o 
  -8   2   2     1236.33     1340.06     18.97 o 
  -7   2   2        3.18        5.68      4.93 o 
  -6   2   2      208.98      214.88      6.77 o 
  -5   2   2     5591.69     6068.13     37.05 o 
  -4   2   2     4250.48     3960.87     26.92 o 
  -3   2   2    31869.66    32419.70    192.85 o 
  -2   2   2     1461.08     1285.24     12.04 o 
  -1   2   2     1666.07     1611.56     13.64 o 
   0   2   2      434.47      385.72      5.09 o 
   1   2   2    31929.70    35306.66    348.27 o 
   2   2   2     5290.82     5156.60     28.83 o 
   3   2   2     1417.50     1348.11     11.48 o 
   4   2   2        0.39        6.30      2.87 o 
   5   2   2     2256.74     2295.57     18.64 o 
   6   2   2     1429.21     1384.48     14.11 o 
   7   2   2      145.83      134.90      5.85 o 
   8   2   2     3322.50     3321.05     33.93 o 
   9   2   2      813.49      762.33     12.05 o 
  10   2   2      632.84      626.14     13.27 o 
  11   2   2      612.68      580.54     13.28 o 
  12   2   2      174.57      177.14     22.39 o 
  13   2   2      527.30      530.85     12.64 o 
  14   2   2      408.03      409.65     16.85 o 
  15   2   2      233.61      234.27     20.68 o 
  16   2   2       26.84       22.93      4.95 o 
  17   2   2       25.47       22.02      6.39 o 
  18   2   2      234.89      272.75     22.12 o 
  19   2   2       30.97       15.54      8.08 o 
  20   2   2        3.60       16.28      7.13 o 
  21   2   2      255.14      207.83     67.54 o 
 -21   3   2       49.04       44.66     16.44 o 
 -20   3   2      152.28      113.72     35.67 o 
 -19   3   2      151.71      153.66     29.06 o 
 -18   3   2       47.52       43.25     10.41 o 
 -17   3   2       94.25       56.57     12.23 o 
 -16   3   2       22.73       18.65      4.82 o 
 -15   3   2       10.60       13.84      7.01 o 
 -14   3   2      120.80      114.63     14.57 o 
 -13   3   2        6.39        7.17      4.46 o 
 -12   3   2      232.76      234.96     14.34 o 
 -11   3   2     1106.12     1304.25     32.27 o 
 -10   3   2     1035.42     1015.65     24.43 o 
  -9   3   2       42.36       52.72      8.45 o 
  -8   3   2      224.28      232.83      6.54 o 
  -7   3   2    12377.92    13765.42    119.67 o 
  -6   3   2       29.20       32.24      3.91 o 
  -5   3   2     6056.07     6250.43     39.72 o 
  -4   3   2    20213.20    21426.85    149.01 o 
  -3   3   2      620.76      630.37      7.17 o 
  -2   3   2     1701.00     1771.34     20.37 o 
  -1   3   2     5886.91     5889.73     40.32 o 
   0   3   2     3656.43     3615.46     26.34 o 
   1   3   2      130.17      208.37      4.50 o 
   2   3   2      708.18      723.24      8.04 o 
   3   3   2     6567.41     6204.46     30.10 o 
   4   3   2     1548.44     1473.27      8.91 o 
   5   3   2      195.93      213.00      5.23 o 
   6   3   2     2197.20     2326.08     14.01 o 
   7   3   2     1800.66     1845.84     37.36 o 
   8   3   2     7726.29     8046.96     80.13 o 
   9   3   2      527.55      481.94     10.04 o 
  10   3   2      546.04      497.39      8.00 o 
  11   3   2       27.56       19.93      4.01 o 
  12   3   2       76.47       83.14      9.48 o 
  13   3   2      122.34      127.69     17.13 o 
  14   3   2      177.64      178.58     19.00 o 
  15   3   2      183.84      197.49     20.23 o 
  16   3   2       24.95       22.38      5.96 o 
  17   3   2      162.17      126.03     27.37 o 
  18   3   2       88.37      109.88     25.71 o 
  19   3   2      101.71       65.30     16.70 o 
  20   3   2       24.68       22.73      6.68 o 
 -20   4   2       26.14       19.17      9.65 o 
 -19   4   2        5.11        2.85     12.18 o 
 -18   4   2      196.04      175.05     36.78 o 
 -17   4   2        0.03        0.70      7.13 o 
 -16   4   2      332.19      330.04     15.51 o 
 -15   4   2       59.78       44.72      6.23 o 
 -14   4   2        1.45        0.58      4.49 o 
 -13   4   2     1223.34     1178.08     20.84 o 
 -12   4   2     3374.27     3434.09     48.23 o 
 -11   4   2     1019.34     1032.34     24.33 o 
 -10   4   2      935.34      895.93     18.85 o 
  -9   4   2      146.06      144.33     10.76 o 
  -8   4   2       63.47       75.37      9.53 o 
  -7   4   2     2033.41     1983.58     20.85 o 
  -6   4   2      779.61      968.15     14.64 o 
  -5   4   2     1571.38     1676.19     25.96 o 
  -4   4   2     1311.28     1376.98     16.84 o 
  -3   4   2      904.43      866.02      7.87 o 
  -2   4   2     2869.11     3308.62     21.80 o 
  -1   4   2      193.89      177.76      6.23 o 
   0   4   2      615.87      626.12      8.35 o 
   1   4   2      416.09      456.13      6.24 o 
   2   4   2     3061.73     3164.24     18.25 o 
   3   4   2      590.21      618.06      8.86 o 
   4   4   2     5560.88     6084.09     47.98 o 
   5   4   2     2031.37     2108.27     22.07 o 
   6   4   2    10138.09    11015.36     72.54 o 
   7   4   2     4543.25     4628.75     40.43 o 
   8   4   2      109.13      127.88      9.54 o 
   9   4   2       12.22        8.66      5.62 o 
  10   4   2     2288.60     2176.76     26.71 o 
  11   4   2       25.79       18.25      3.24 o 
  12   4   2     1199.68     1185.88     29.54 o 
  13   4   2      404.64      378.12     17.35 o 
  14   4   2      293.27      290.28     16.97 o 
  15   4   2      136.95      144.07     32.46 o 
  16   4   2       34.16       14.68      8.18 o 
  17   4   2      236.61      176.23     41.41 o 
  18   4   2       35.73       26.46     10.37 o 
  19   4   2       15.30        7.59      8.69 o 
  20   4   2       50.03       53.03     12.69 o 
 -20   5   2       71.34       67.48     23.98 o 
 -19   5   2        0.50        8.43      9.17 o 
 -18   5   2      157.98      135.41     28.98 o 
 -17   5   2        5.94       11.20      6.75 o 
 -16   5   2      204.56      173.67     27.25 o 
 -15   5   2       20.16       18.47      6.96 o 
 -14   5   2       57.38       47.93      7.65 o 
 -13   5   2      394.26      402.64     13.46 o 
 -12   5   2        0.01        3.44      3.89 o 
 -11   5   2     1630.88     1673.81     31.57 o 
 -10   5   2       22.10       19.54      6.21 o 
  -9   5   2      110.29      109.21     10.70 o 
  -8   5   2      458.48      389.60      9.28 o 
  -7   5   2       11.52        5.84      2.44 o 
  -6   5   2       61.95       59.78      6.77 o 
  -5   5   2       22.65       31.18      4.55 o 
  -4   5   2      171.16      207.84      6.12 o 
  -3   5   2     3098.02     3511.72     32.20 o 
  -2   5   2      625.47      711.65     14.67 o 
  -1   5   2      416.14      394.12     12.33 o 
   0   5   2      805.43      778.44      9.14 o 
   1   5   2      108.54      110.17      3.66 o 
   2   5   2     2168.15     2165.17     19.78 o 
   3   5   2     1644.09     1629.16     20.38 o 
   4   5   2        3.70        2.14      2.36 o 
   5   5   2       46.08       34.48      3.94 o 
   6   5   2        5.26        4.01      2.51 o 
   7   5   2      447.03      462.59      6.53 o 
   8   5   2     1388.50     1412.69     19.77 o 
   9   5   2      300.83      304.63     12.51 o 
  10   5   2     2473.09     2496.10     27.91 o 
  11   5   2       95.39       70.43      9.16 o 
  12   5   2       31.27       33.22      6.67 o 
  13   5   2     1084.02      988.19     40.71 o 
  14   5   2      250.22      203.92     28.21 o 
  15   5   2       86.41       55.68     12.49 o 
  16   5   2       97.39       97.10     16.01 o 
  17   5   2        0.01        3.70      5.93 o 
  18   5   2        4.62        4.34      8.14 o 
  19   5   2       28.70       25.25      9.26 o 
 -19   6   2       21.36       23.65     13.68 o 
 -18   6   2        2.03        4.57      4.92 o 
 -17   6   2        0.75        6.47     10.01 o 
 -16   6   2      188.51      191.26     36.44 o 
 -15   6   2      112.68       79.04     12.98 o 
 -14   6   2       35.16       30.02      8.59 o 
 -13   6   2       60.46       48.60      9.45 o 
 -12   6   2      162.65      130.88     15.21 o 
 -11   6   2     1130.56     1100.18     24.12 o 
 -10   6   2       53.14       61.88     12.60 o 
  -9   6   2     1596.75     1601.20     19.32 o 
  -8   6   2      608.79      671.83     24.12 o 
  -7   6   2      959.44      887.54     14.78 o 
  -6   6   2       35.80       31.97      6.66 o 
  -5   6   2     1212.65     1167.54     17.17 o 
  -4   6   2      167.94      237.18     34.07 o 
  -3   6   2        6.24       14.33      4.42 o 
  -2   6   2       41.13       55.64      8.30 o 
  -1   6   2      797.73      840.62     19.29 o 
   0   6   2      220.71      238.46      3.94 o 
   1   6   2      321.68      370.90      6.32 o 
   2   6   2      206.88      232.26      4.40 o 
   3   6   2       89.13       66.50      5.14 o 
   4   6   2     1563.10     1507.57     18.72 o 
   5   6   2      220.23      223.46      5.45 o 
   6   6   2       61.07       60.68      6.50 o 
   7   6   2      290.43      288.88     10.43 o 
   8   6   2     2720.97     2711.77     35.77 o 
   9   6   2       44.85       28.23     10.50 o 
  10   6   2       87.09       86.53      9.42 o 
  11   6   2      436.67      387.72      9.28 o 
  12   6   2      121.00      102.65     14.25 o 
  13   6   2     1301.86     1359.32     26.84 o 
  14   6   2       10.40       17.42      5.87 o 
  15   6   2       10.20        7.66      7.27 o 
  16   6   2        0.27       10.30      7.01 o 
  17   6   2       22.45       18.31      8.64 o 
  18   6   2       21.80       17.17      8.34 o 
  19   6   2        2.77        8.25      5.02 o 
 -18   7   2      816.40     1068.92     38.85 o 
 -17   7   2        5.24        9.14      8.36 o 
 -16   7   2      398.50      351.39     40.89 o 
 -15   7   2       31.18       15.87      8.57 o 
 -14   7   2       54.79       21.29      6.47 o 
 -13   7   2       33.75       23.41      5.58 o 
 -12   7   2       67.48       59.08      8.32 o 
 -11   7   2       33.44       27.14      6.89 o 
 -10   7   2       41.18       21.62      6.15 o 
  -9   7   2      223.95      225.29     89.32 o 
  -8   7   2     7060.12     7654.98     90.58 o 
  -7   7   2        4.34        7.47      2.82 o 
  -6   7   2      141.93      130.25      7.38 o 
  -5   7   2      965.19      954.30     38.95 o 
  -4   7   2      165.32      155.91     22.76 o 
  -3   7   2     2647.44     2601.06     41.36 o 
  -2   7   2     1214.74     1306.32     22.56 o 
  -1   7   2     2263.30     2586.69     33.43 o 
   0   7   2      169.25      158.25      7.03 o 
   1   7   2        3.85        0.74      1.62 o 
   2   7   2      216.70      194.78     12.73 o 
   3   7   2     1757.65     1837.06     21.48 o 
   4   7   2      722.23      704.22      7.16 o 
   5   7   2      170.37      168.01      9.15 o 
   6   7   2      604.87      554.25     10.69 o 
   7   7   2       14.69        4.88      3.30 o 
   8   7   2      639.40      639.27     12.31 o 
   9   7   2      175.12      181.39     22.15 o 
  10   7   2      122.14      129.40     17.46 o 
  11   7   2        0.98        1.98      2.78 o 
  12   7   2      129.05      100.20     22.67 o 
  13   7   2      563.99      555.12     34.26 o 
  14   7   2        2.68        2.35      5.76 o 
  15   7   2       30.54       16.36      5.90 o 
  16   7   2      237.81      250.67     17.86 o 
  17   7   2      108.18       76.73     18.92 o 
  18   7   2      850.26     1067.60     58.29 o 
 -17   8   2        5.17       11.26     12.45 o 
 -16   8   2      649.76      797.15     29.01 o 
 -15   8   2       28.55       34.40     18.68 o 
 -14   8   2      868.89      890.70     40.53 o 
 -13   8   2       89.73       54.44     15.34 o 
 -12   8   2      303.09      228.07     24.79 o 
 -11   8   2      287.08      260.69     26.98 o 
 -10   8   2       52.53       26.63      8.22 o 
  -9   8   2       90.27       93.96     17.81 o 
  -8   8   2      558.29      549.87     23.93 o 
  -7   8   2      518.61      489.94     13.97 o 
  -6   8   2     1750.90     1835.52     33.07 o 
  -5   8   2      829.48      781.39     27.49 o 
  -4   8   2      214.17      226.17     15.54 o 
  -3   8   2     1029.39     1005.59     34.01 o 
  -2   8   2      346.42      423.43     15.61 o 
  -1   8   2     2859.61     2909.86     31.92 o 
   0   8   2       92.72       93.46     11.67 o 
   1   8   2     1396.25     1298.39     18.04 o 
   2   8   2      215.56      188.12      4.74 o 
   3   8   2       80.33       82.96     10.89 o 
   4   8   2       20.75       15.43      2.96 o 
   5   8   2     1201.13     1170.90     22.47 o 
   6   8   2      322.22      324.36     11.56 o 
   7   8   2     2844.95     3006.05     40.26 o 
   8   8   2     3015.55     3223.76     76.60 o 
   9   8   2        1.54        9.43      3.25 o 
  10   8   2      105.01       85.72     13.82 o 
  11   8   2      523.93      512.95     16.89 o 
  12   8   2      408.80      441.94     16.85 o 
  13   8   2       14.31        0.89      5.18 o 
  14   8   2      382.24      426.09     20.78 o 
  15   8   2      123.00      128.48     37.32 o 
  16   8   2      148.12      117.96     35.54 o 
  17   8   2      282.72      250.02     42.76 o 
 -16   9   2      276.62      254.81     39.02 o 
 -15   9   2       81.40       53.18     25.55 o 
 -14   9   2        0.96       21.48     13.81 o 
 -13   9   2      270.11      257.95     24.63 o 
 -12   9   2      262.71      272.14     26.94 o 
 -11   9   2     1152.74     1095.56     27.65 o 
 -10   9   2      316.16      322.16     30.52 o 
  -9   9   2       47.75       46.18     12.13 o 
  -8   9   2       72.17       54.64     14.83 o 
  -7   9   2      245.41      214.84     36.37 o 
  -6   9   2       29.30       14.06      6.16 o 
  -5   9   2      401.15      431.52     28.20 o 
  -4   9   2      232.50      246.02     22.02 o 
  -3   9   2     1365.18     1466.00     23.90 o 
  -2   9   2      178.97      192.24     22.49 o 
  -1   9   2      316.66      333.38     14.72 o 
   0   9   2       28.06       21.26      6.64 o 
   1   9   2     2075.47     2288.87     25.53 o 
   2   9   2      231.85      198.35      7.72 o 
   3   9   2     2444.31     2574.27     26.46 o 
   4   9   2       78.46       59.34     12.57 o 
   5   9   2        4.84        3.92      3.40 o 
   6   9   2        7.05        7.78      3.14 o 
   7   9   2        9.49        4.75      4.05 o 
   8   9   2       31.62       17.64      6.35 o 
   9   9   2      322.50      337.61     18.49 o 
  10   9   2      436.36      477.57     19.31 o 
  11   9   2        4.25       11.36      7.33 o 
  12   9   2      364.02      394.40     34.24 o 
  13   9   2        7.64       11.26     10.15 o 
  14   9   2      181.38      150.35     22.20 o 
  15   9   2      168.30      163.14     15.44 o 
 -14  10   2      509.47      574.90     43.14 o 
 -13  10   2      258.74      227.85     35.56 o 
 -12  10   2       43.35       39.18     11.80 o 
 -11  10   2      404.71      444.44     34.70 o 
 -10  10   2      257.58      264.97     15.14 o 
  -9  10   2      194.20      118.52     25.18 o 
  -8  10   2       22.43       17.96     14.27 o 
  -7  10   2      176.31      150.87     21.06 o 
  -6  10   2        4.42        9.50      7.43 o 
  -5  10   2        3.89        7.71      6.78 o 
  -4  10   2      508.84      548.49     16.71 o 
  -3  10   2      101.72       98.68     23.63 o 
  -2  10   2       92.79       90.83     20.67 o 
  -1  10   2      579.53      629.74     19.41 o 
   0  10   2       36.87       20.31      8.89 o 
   1  10   2       14.37        8.96     11.79 o 
   2  10   2      678.92      675.82     31.17 o 
   3  10   2      223.64      210.71     49.33 o 
   4  10   2      150.77      139.77     35.87 o 
   5  10   2      938.21      965.05     29.06 o 
   6  10   2       28.30       29.50      9.35 o 
   7  10   2      111.01      103.40     15.09 o 
   8  10   2       32.52       22.92      8.84 o 
   9  10   2        3.52        7.89      9.99 o 
  10  10   2      442.99      540.08     19.55 o 
  11  10   2      290.05      325.25     31.73 o 
  12  10   2      211.05      169.96     27.33 o 
  13  10   2        2.67       -4.08     10.39 o 
 -12  11   2       23.49       19.21      8.42 o 
 -11  11   2        5.98       -3.59     18.37 o 
 -10  11   2       88.27       52.76     36.20 o 
  -9  11   2      443.67      437.19     42.36 o 
  -8  11   2      109.99       81.20     23.63 o 
  -7  11   2      161.47      143.94     45.65 o 
  -6  11   2      221.35      206.31     67.41 o 
  -5  11   2        0.55       11.17     12.61 o 
  -4  11   2        1.87       -1.19      9.22 o 
  -3  11   2      122.37       92.33     24.13 o 
  -2  11   2      150.95      140.43     49.64 o 
  -1  11   2        3.36       -8.75     17.45 o 
   0  11   2      494.96      534.77     58.56 o 
   1  11   2       26.85       31.67     15.81 o 
   2  11   2       65.19       43.08     16.65 o 
   3  11   2        0.70       -0.65     15.01 o 
   4  11   2      278.48      264.65     27.29 o 
   5  11   2       35.86       20.28     13.75 o 
   6  11   2        0.59        0.74      8.11 o 
   7  11   2       19.48       18.19     19.10 o 
   8  11   2      118.06       95.91     59.40 o 
   9  11   2        0.14       10.58     21.88 o 
  10  11   2        0.41        0.30     31.24 o 
  11  11   2        1.80       27.07     13.48 o 
  -9  12   2      185.67      186.01     60.92 o 
  -8  12   2      142.38      118.57     39.28 o 
  -7  12   2        0.42        1.56     11.94 o 
  -6  12   2      828.54      951.73     70.52 o 
  -5  12   2      131.50      132.44     33.58 o 
  -4  12   2      220.92      181.69     61.96 o 
  -3  12   2      504.41      607.17     24.99 o 
  -2  12   2      106.28       72.52     33.25 o 
  -1  12   2       16.62        6.42      9.87 o 
   0  12   2       71.26       53.04     20.27 o 
   1  12   2       53.06       40.85     18.68 o 
   2  12   2      133.26       94.62     29.38 o 
   3  12   2        8.71       26.87     17.34 o 
   4  12   2      259.48      276.93     52.89 o 
   5  12   2      327.95      368.15     30.03 o 
   6  12   2       16.21        9.49     21.63 o 
   7  12   2       29.11       37.41     18.92 o 
   8  12   2       96.63       51.79     57.53 o 
  -3  13   2        6.94        8.95     13.37 o 
  -2  13   2      232.55      195.94     69.05 o 
  -1  13   2        0.53        9.58     13.91 o 
   0  13   2      185.69      175.70     50.39 o 
   1  13   2        8.58        5.49      7.23 o 
   2  13   2       21.94       24.13     14.20 o 
   3  13   2      178.93      123.08     41.38 o 
 -21   1   3       16.36       14.01      6.24 o 
 -20   1   3       78.80       69.64     13.06 o 
 -19   1   3      528.82      636.74     22.50 o 
 -18   1   3      124.87      134.09     28.40 o 
 -17   1   3       53.03       55.98     13.19 o 
 -16   1   3      168.85      207.01     30.67 o 
 -15   1   3      551.57      620.89     27.68 o 
 -14   1   3     1794.92     1802.96     31.19 o 
 -13   1   3       54.22       64.36     10.66 o 
 -12   1   3      212.81      257.77     20.43 o 
 -11   1   3       19.15       24.70      6.27 o 
 -10   1   3     1944.56     2077.62     27.94 o 
  -9   1   3      340.67      325.47     19.23 o 
  -8   1   3        8.50       12.65      4.21 o 
  -7   1   3      977.74     1039.17     15.48 o 
  -6   1   3       82.86       90.06      9.65 o 
  -5   1   3      238.54      175.05      8.41 o 
  -4   1   3     3466.02     3562.98     28.71 o 
  -3   1   3      563.45      504.43      9.11 o 
  -2   1   3       63.96       35.12      5.26 o 
  -1   1   3     7719.95     7856.86     63.95 o 
   0   1   3    10576.64    10107.30     55.64 o 
   1   1   3     1905.43     2015.88     17.96 o 
   2   1   3     3303.44     3411.70     31.56 o 
   3   1   3    20072.29    21344.83    166.04 o 
   4   1   3      548.84      521.09      7.51 o 
   5   1   3     1747.61     1767.99     16.12 o 
   6   1   3     1072.99     1062.10     11.95 o 
   7   1   3        3.63        1.74      2.61 o 
   8   1   3      480.47      449.04      8.27 o 
   9   1   3       28.38       11.02      3.23 o 
  10   1   3       16.30       24.66      4.17 o 
  11   1   3     1600.04     1665.76     22.45 o 
  12   1   3      172.79      181.41      8.98 o 
  13   1   3       28.82       17.85      3.70 o 
  14   1   3       70.24       62.27     11.29 o 
  15   1   3      324.66      327.56     17.25 o 
  16   1   3       18.37       17.69      5.52 o 
  17   1   3      183.84      159.45     23.76 o 
  18   1   3       30.71       21.43      9.71 o 
  19   1   3      351.59      275.42     25.10 o 
  20   1   3        6.05       13.24     12.44 o 
  21   1   3      135.72      115.84     39.58 o 
 -21   2   3       13.66        3.78     11.34 o 
 -20   2   3        1.67        6.95      6.66 o 
 -19   2   3       29.66       26.03      7.48 o 
 -18   2   3        2.24        4.15     10.04 o 
 -17   2   3       61.58       54.08     11.41 o 
 -16   2   3      896.68      977.93     20.58 o 
 -15   2   3      624.66      620.27     14.36 o 
 -14   2   3      164.10      164.96     22.08 o 
 -13   2   3     1088.72      992.52     22.29 o 
 -12   2   3     1377.19     1362.97     25.38 o 
 -11   2   3     1149.74     1193.84     23.37 o 
 -10   2   3     1926.93     1995.40     33.05 o 
  -9   2   3     1149.23     1057.17     40.59 o 
  -8   2   3     3332.15     3451.77     35.56 o 
  -7   2   3      561.95      489.12      8.99 o 
  -6   2   3     6531.38     6835.44     37.83 o 
  -5   2   3     6807.82     7639.56     38.57 o 
  -4   2   3       24.12       21.54      4.92 o 
  -3   2   3      611.75      441.74      7.30 o 
  -2   2   3      318.56      295.79      6.48 o 
   0   2   3       77.95       46.32      6.80 o 
   1   2   3    10780.45    10701.19     57.36 o 
   2   2   3     1638.20     1712.30     15.34 o 
   3   2   3     4180.55     4273.78     42.34 o 
   4   2   3      352.18      360.27      8.16 o 
   5   2   3       20.68        4.22      2.93 o 
   6   2   3     1256.25     1276.89     13.48 o 
   7   2   3      190.73      149.62      8.42 o 
   8   2   3       29.61       19.26      3.64 o 
   9   2   3      492.14      481.95     11.28 o 
  10   2   3      395.83      384.25     14.52 o 
  11   2   3     3579.32     3533.29     44.99 o 
  12   2   3     3222.48     3290.33     55.68 o 
  13   2   3     1183.40     1134.64     21.20 o 
  14   2   3      474.90      458.59     24.27 o 
  15   2   3      131.26      121.97     17.97 o 
  16   2   3       23.44       18.89      7.18 o 
  17   2   3      618.36      714.48     33.74 o 
  18   2   3       35.48       28.25     10.37 o 
  19   2   3      128.72       96.64     24.10 o 
  20   2   3        0.04        0.62      7.87 o 
  21   2   3       42.01       38.35     13.98 o 
 -21   3   3      104.55       89.06     23.15 o 
 -20   3   3      621.34      763.95     22.99 o 
 -19   3   3      125.54       89.12     17.38 o 
 -18   3   3      256.68      250.75     22.77 o 
 -17   3   3       26.27       17.74      5.73 o 
 -16   3   3        4.89       16.05      6.71 o 
 -15   3   3       84.20       86.55     13.55 o 
 -14   3   3      632.94      585.35     23.68 o 
 -13   3   3        0.02        0.14      6.74 o 
 -12   3   3      990.02     1039.75     21.20 o 
 -11   3   3        4.19       -7.57      7.57 o 
 -10   3   3       62.99       55.14     11.47 o 
  -9   3   3       14.46       16.48      5.53 o 
  -8   3   3      397.40      339.68      6.87 o 
  -7   3   3     1027.34     1042.05     16.61 o 
  -6   3   3        2.18        6.88      2.98 o 
  -5   3   3     8300.53     8013.11     81.40 o 
  -4   3   3       24.82       41.77      5.85 o 
  -3   3   3      592.90      648.56      7.98 o 
  -2   3   3     4694.65     4631.35     30.06 o 
  -1   3   3     1136.54     1002.60     12.34 o 
   0   3   3     1783.63     1800.52     15.84 o 
   1   3   3     4089.21     3803.09     14.56 o 
   2   3   3      172.14      183.81      3.85 o 
   3   3   3     2479.55     2476.30     18.74 o 
   4   3   3     3472.96     3570.82     23.14 o 
   5   3   3      680.20      637.85     10.24 o 
   6   3   3      359.70      337.59      6.65 o 
   7   3   3     2880.36     2838.79     39.71 o 
   8   3   3     2958.61     2929.08     33.66 o 
   9   3   3        6.91        2.19      3.71 o 
  10   3   3       46.21       56.60      6.79 o 
  11   3   3      228.08      180.38      9.39 o 
  12   3   3      416.35      412.54     14.66 o 
  13   3   3      406.95      421.28     12.37 o 
  14   3   3      719.53      708.51     17.15 o 
  15   3   3      191.31      167.14     22.27 o 
  16   3   3     1724.57     1871.98     34.92 o 
  17   3   3      534.39      569.52     24.51 o 
  18   3   3      101.46       69.35     21.51 o 
  19   3   3      264.44      244.28     26.79 o 
  20   3   3      318.02      330.99     20.67 o 
 -20   4   3       98.52       73.45     20.48 o 
 -19   4   3       93.61       89.13     24.41 o 
 -18   4   3       38.34       31.79      9.96 o 
 -17   4   3        4.39       15.94      6.17 o 
 -16   4   3      193.65      183.72     29.07 o 
 -15   4   3       18.36       23.66      6.50 o 
 -14   4   3      286.10      249.33     20.38 o 
 -13   4   3       31.74       41.90     11.57 o 
 -12   4   3      676.33      681.60     15.48 o 
 -11   4   3     1439.26     1435.40     24.98 o 
 -10   4   3     4385.84     4487.66     58.44 o 
  -9   4   3      129.43      156.34     11.35 o 
  -8   4   3       27.15       14.87      4.80 o 
  -7   4   3       65.05       42.21      5.35 o 
  -6   4   3      397.62      375.80      8.47 o 
  -5   4   3      280.21      293.22      9.83 o 
  -4   4   3        7.73        1.46      2.65 o 
  -3   4   3       14.04        3.12      1.46 o 
  -2   4   3     2321.36     2462.68     20.99 o 
  -1   4   3     1061.96      912.83     12.52 o 
   0   4   3       69.19      112.30      6.02 o 
   1   4   3        8.30       12.42      2.70 o 
   2   4   3      757.63      654.21      8.19 o 
   3   4   3      848.83      726.53      9.58 o 
   4   4   3      141.35      117.70      5.15 o 
   5   4   3      609.33      574.68      7.80 o 
   6   4   3     2881.11     2816.45     31.19 o 
   7   4   3     1070.34     1086.25     18.25 o 
   8   4   3      321.49      292.74      8.05 o 
   9   4   3      483.23      428.58      9.90 o 
  10   4   3     2274.79     2239.33     27.87 o 
  11   4   3     1847.32     1772.55     32.87 o 
  12   4   3     2478.23     2498.21     37.12 o 
  13   4   3       21.75        8.72      4.27 o 
  14   4   3      200.61      230.17     21.55 o 
  15   4   3      179.43      177.11     29.85 o 
  16   4   3      248.51      268.10     24.96 o 
  17   4   3      109.14      129.77     24.08 o 
  18   4   3       81.05       72.16     16.46 o 
  19   4   3       51.10       40.88     14.45 o 
  20   4   3      154.45      118.95     30.66 o 
 -20   5   3       80.63       56.40     20.42 o 
 -19   5   3      515.98      565.43     25.50 o 
 -18   5   3        9.67        7.89      8.24 o 
 -17   5   3     1162.30     1410.12     18.74 o 
 -16   5   3       12.30       13.75      5.01 o 
 -15   5   3      296.73      283.47     21.36 o 
 -14   5   3       18.66       13.61      5.41 o 
 -13   5   3       85.68       81.76     13.49 o 
 -12   5   3       67.80       40.85      8.82 o 
 -11   5   3      529.04      453.23     12.82 o 
 -10   5   3      100.28      103.32     12.87 o 
  -9   5   3      118.66      106.60     13.16 o 
  -8   5   3     2027.42     1910.51     24.44 o 
  -7   5   3        5.45        3.79      2.47 o 
  -6   5   3        2.42       15.01      3.28 o 
  -5   5   3    12493.07    12875.20     91.80 o 
  -4   5   3     5485.78     6043.62     83.62 o 
  -3   5   3       29.09       20.77      6.50 o 
  -2   5   3     2455.67     2330.84     23.92 o 
  -1   5   3       84.12       68.65      9.13 o 
   0   5   3        9.12        7.32      2.02 o 
   1   5   3      137.20      169.90      4.00 o 
   2   5   3       50.32       96.08      6.01 o 
   3   5   3       85.12       95.48      5.10 o 
   4   5   3     1560.56     1467.25     18.27 o 
   5   5   3        0.95        1.89      2.64 o 
   6   5   3     2232.64     2380.25     39.74 o 
   7   5   3       45.91       30.43      4.31 o 
   8   5   3       71.39       47.29      6.07 o 
   9   5   3       74.93       70.60      7.77 o 
  10   5   3       25.40       22.30      4.53 o 
  11   5   3     1430.58     1539.38     32.67 o 
  12   5   3      108.14       90.63     11.19 o 
  13   5   3       32.84       22.48     10.14 o 
  14   5   3      514.84      530.50     14.30 o 
  15   5   3       87.88       46.03     12.55 o 
  16   5   3       28.96       24.69      8.92 o 
  17   5   3      771.38      873.06     26.39 o 
  18   5   3        3.49       12.39      6.12 o 
  19   5   3      766.38      950.23     42.23 o 
 -19   6   3      104.53       59.80     22.37 o 
 -18   6   3        1.22        9.81      8.50 o 
 -17   6   3       28.39       17.09      6.29 o 
 -16   6   3       16.12       17.37      7.07 o 
 -15   6   3      363.99      383.97     27.96 o 
 -14   6   3       79.84       25.97     19.80 o 
 -13   6   3     2360.44     2531.69     49.27 o 
 -12   6   3        1.49        3.37      5.89 o 
 -11   6   3      981.94     1069.06     27.12 o 
 -10   6   3      880.63      893.85     25.33 o 
  -9   6   3      231.33      192.90     21.99 o 
  -8   6   3     1067.83     1050.93     17.47 o 
  -7   6   3       40.44       39.35      6.50 o 
  -6   6   3      197.93      258.08      7.20 o 
  -5   6   3      835.24      884.71     24.89 o 
  -4   6   3     1125.85     1152.33     27.19 o 
  -3   6   3      638.42      743.91     15.64 o 
  -2   6   3     1084.34     1122.57     21.75 o 
  -1   6   3       62.26      101.48      8.60 o 
   0   6   3      529.33      476.68     11.20 o 
   1   6   3       32.90       36.47      5.04 o 
   2   6   3     2441.92     2417.86     22.81 o 
   3   6   3       49.30       37.89      4.91 o 
   4   6   3      673.70      666.21      6.45 o 
   5   6   3      432.63      433.04     11.46 o 
   6   6   3      810.38      742.06     18.18 o 
   7   6   3     2528.65     2625.99     38.62 o 
   8   6   3     6460.26     6930.37     69.18 o 
   9   6   3     3713.54     3990.99     56.37 o 
  10   6   3      714.59      729.07     13.57 o 
  11   6   3      997.83     1031.15     19.44 o 
  12   6   3      779.46      813.77     23.82 o 
  13   6   3     1875.35     1954.35     42.64 o 
  14   6   3      164.05      136.77     24.91 o 
  15   6   3     1616.06     1838.91     27.93 o 
  16   6   3        3.63        8.65      5.79 o 
  17   6   3      180.82      226.04     31.25 o 
  18   6   3       47.34       41.80     13.39 o 
 -18   7   3      234.56      199.77     64.62 o 
 -17   7   3      131.07      152.20     32.69 o 
 -16   7   3       38.30       40.53     16.69 o 
 -15   7   3      233.68      219.02     26.63 o 
 -14   7   3        4.84       -2.14      6.56 o 
 -13   7   3      122.60       86.56     13.89 o 
 -12   7   3      654.07      570.07     19.58 o 
 -11   7   3      158.43      175.35     16.81 o 
 -10   7   3     1592.77     1677.40     28.81 o 
  -9   7   3      822.22      805.66     19.83 o 
  -8   7   3     3639.47     3728.45     40.55 o 
  -7   7   3     1164.90     1104.82     20.49 o 
  -6   7   3      441.38      495.86     16.90 o 
  -5   7   3        2.46        7.21      4.90 o 
  -4   7   3      772.71      855.49     19.01 o 
  -3   7   3      276.20      287.54     18.42 o 
  -2   7   3      625.29      601.24     15.74 o 
  -1   7   3      319.74      318.52     10.73 o 
   0   7   3        2.28        5.64      3.43 o 
   1   7   3      225.88      187.25      4.35 o 
   2   7   3      118.31       94.11      8.57 o 
   3   7   3      881.79      892.05     14.63 o 
   4   7   3     1213.44     1150.57     14.75 o 
   5   7   3      518.41      520.49      7.21 o 
   6   7   3     1156.13     1121.06     18.62 o 
   7   7   3      388.69      357.71     17.75 o 
   8   7   3        4.45        3.42      6.27 o 
   9   7   3      501.57      495.29     16.64 o 
  10   7   3       10.80       10.87      4.36 o 
  11   7   3      847.47      860.41     22.34 o 
  12   7   3      185.96      188.18     21.21 o 
  13   7   3      566.00      603.47     20.41 o 
  14   7   3       45.46       33.77     10.11 o 
  15   7   3       20.37       22.21      7.83 o 
  16   7   3        2.38        5.72      7.91 o 
  17   7   3      647.18      657.83     30.44 o 
 -17   8   3       40.07       23.08     13.76 o 
 -16   8   3       24.39       20.26      9.09 o 
 -15   8   3       40.28       22.23      9.29 o 
 -14   8   3        0.91       -1.20      7.46 o 
 -13   8   3        4.19        7.19      7.57 o 
 -12   8   3      176.74      166.83     19.11 o 
 -11   8   3      162.25      128.65     28.61 o 
 -10   8   3        3.38        4.17      9.57 o 
  -9   8   3       59.78       22.76      8.20 o 
  -8   8   3      541.83      548.83     24.72 o 
  -7   8   3      618.82      679.16     25.04 o 
  -6   8   3      115.51      132.51     17.60 o 
  -5   8   3      122.16      128.68     20.39 o 
  -4   8   3      119.61      128.02     24.78 o 
  -3   8   3      109.08      113.36     20.69 o 
  -2   8   3        1.20       -6.11      7.15 o 
  -1   8   3      454.80      406.13     22.08 o 
   0   8   3      684.26      756.95     19.97 o 
   1   8   3       98.19      103.99      6.17 o 
   2   8   3       16.56       20.78      4.75 o 
   3   8   3        0.11        1.59      1.42 o 
   4   8   3     1404.42     1513.33     23.49 o 
   5   8   3      460.84      444.47     14.39 o 
   6   8   3       12.64        9.89      5.09 o 
   7   8   3      256.69      259.66     13.63 o 
   8   8   3      192.41      156.24      8.63 o 
   9   8   3       31.01       24.32      5.96 o 
  10   8   3       26.74       30.24     11.50 o 
  11   8   3       72.69       64.21     12.98 o 
  12   8   3      105.57       70.00     19.35 o 
  13   8   3      276.94      237.79     30.17 o 
  14   8   3      236.53      170.23     36.09 o 
  15   8   3       48.83       24.69      7.74 o 
  16   8   3      168.46      101.20     40.25 o 
 -15   9   3      176.30      116.45     48.47 o 
 -14   9   3        0.20        3.92      6.04 o 
 -13   9   3      239.31      195.24     47.37 o 
 -12   9   3      208.96      189.72     46.15 o 
 -11   9   3      305.89      298.80     29.60 o 
 -10   9   3      376.40      332.99     26.30 o 
  -9   9   3      104.95       90.24     15.06 o 
  -8   9   3      186.40      232.19     26.24 o 
  -7   9   3     1061.24     1082.37     37.76 o 
  -6   9   3       22.38       15.61      7.50 o 
  -5   9   3      490.19      526.34     21.87 o 
  -4   9   3      171.18      153.96     23.89 o 
  -3   9   3       30.54       29.43     13.05 o 
  -2   9   3      331.00      305.32     25.31 o 
  -1   9   3       99.73      124.98     22.16 o 
   0   9   3      176.37      162.58     32.51 o 
   1   9   3      598.21      640.95     19.46 o 
   2   9   3       11.87        8.18      3.76 o 
   3   9   3      429.63      421.85     13.90 o 
   4   9   3       65.93       60.26     12.60 o 
   5   9   3      276.07      250.55     12.78 o 
   6   9   3     1323.39     1426.87     21.81 o 
   7   9   3      330.46      324.42     13.92 o 
   8   9   3      282.29      275.41      8.88 o 
   9   9   3      350.33      342.64     14.62 o 
  10   9   3       21.40        8.26      5.98 o 
  11   9   3        0.03       -5.08     13.36 o 
  12   9   3       65.54       55.25     18.95 o 
  13   9   3       35.74        0.73     13.70 o 
  14   9   3       41.62       17.37      9.01 o 
  15   9   3       29.24       34.86     11.59 o 
 -14  10   3      122.30       86.54     34.93 o 
 -13  10   3      182.56      155.16     53.50 o 
 -12  10   3       34.95       37.79     19.67 o 
 -11  10   3       12.48       10.16      8.76 o 
 -10  10   3      352.16      320.08     25.50 o 
  -9  10   3      143.15      107.37     23.35 o 
  -8  10   3      670.69      734.88     24.26 o 
  -7  10   3       35.98       25.05      9.36 o 
  -6  10   3     1196.29     1248.32     23.94 o 
  -5  10   3      360.91      363.08     21.63 o 
  -4  10   3       71.77       56.39     15.36 o 
  -3  10   3      702.98      682.94     18.01 o 
  -2  10   3      568.04      633.58     16.36 o 
  -1  10   3      133.51      127.03     27.82 o 
   0  10   3     1366.17     1377.89     37.50 o 
   1  10   3       28.85       21.77      6.60 o 
   2  10   3       92.71      122.71     33.49 o 
   3  10   3      142.32      124.30     34.04 o 
   4  10   3       14.03        3.00     15.05 o 
   5  10   3      446.52      482.94     37.29 o 
   6  10   3      110.49      102.92     27.86 o 
   7  10   3      286.55      333.07     46.21 o 
   8  10   3       69.63       41.21     43.81 o 
   9  10   3       14.51       13.20      7.02 o 
  10  10   3       39.68       31.33     13.55 o 
  11  10   3       17.32       10.28      6.63 o 
  12  10   3        6.70       -0.96      6.51 o 
  13  10   3        1.03       12.46      6.43 o 
 -12  11   3      158.47      103.84     36.60 o 
 -11  11   3       27.09       11.34      7.75 o 
 -10  11   3        3.45       13.00      5.56 o 
  -9  11   3      272.27      251.56     24.96 o 
  -8  11   3       27.39       19.90      6.49 o 
  -7  11   3      258.55      252.05     47.53 o 
  -6  11   3        4.53        9.72     13.02 o 
  -5  11   3       19.76       29.13     18.27 o 
  -4  11   3        2.44       15.74      8.92 o 
  -3  11   3       10.04       17.70     10.30 o 
  -2  11   3       48.77       66.16     25.62 o 
  -1  11   3       57.16       51.72     26.11 o 
   0  11   3      165.31      142.61     48.71 o 
   1  11   3        1.06       15.68     12.40 o 
   2  11   3        1.39       16.26     10.41 o 
   3  11   3        5.28        7.72     15.02 o 
   4  11   3      679.32      808.49     28.03 o 
   5  11   3        0.02        3.11     12.99 o 
   6  11   3     1496.20     1754.04     48.22 o 
   7  11   3        9.26       11.97     11.66 o 
   8  11   3       30.14        7.49     28.89 o 
   9  11   3        0.76        5.32     11.12 o 
  10  11   3        1.79       17.46     23.69 o 
  11  11   3        6.95       22.54     21.82 o 
  -9  12   3      288.02      313.64     44.72 o 
  -8  12   3      138.78       97.51     31.55 o 
  -7  12   3       72.04       51.44     14.21 o 
  -6  12   3       17.17       33.48     13.51 o 
  -5  12   3      128.85       78.66     31.88 o 
  -4  12   3      189.51      174.20     52.19 o 
  -3  12   3      463.93      535.17     52.91 o 
  -2  12   3      198.97      142.15     47.96 o 
  -1  12   3      209.15      250.56     43.47 o 
   0  12   3        4.55       13.11     12.21 o 
   1  12   3      249.43      228.78     33.08 o 
   2  12   3        4.32       11.85     16.38 o 
   3  12   3       32.31       14.61     15.23 o 
   4  12   3      465.36      451.88     21.34 o 
   5  12   3       11.39       34.02     29.31 o 
   6  12   3        3.04       30.58     20.49 o 
   7  12   3        6.00        5.38     14.32 o 
   8  12   3        0.25      -19.58     25.26 o 
  -3  13   3       20.54       20.53      9.98 o 
  -2  13   3      105.32       85.81     31.88 o 
  -1  13   3        0.61        3.11     13.08 o 
   0  13   3       71.12       41.64     21.16 o 
   1  13   3      398.03      384.13     32.06 o 
   2  13   3       39.91       41.36     15.57 o 
 -21   0   4      814.12      881.01     49.27 o 
 -20   0   4        0.66       -0.25     12.02 o 
 -19   0   4       14.81       19.80     14.54 o 
 -18   0   4      450.65      468.36     33.31 o 
 -17   0   4      757.24      814.87     40.36 o 
 -16   0   4      281.82      292.28     19.66 o 
 -15   0   4     2360.83     2680.54     52.76 o 
 -14   0   4      134.04      118.72     21.59 o 
 -13   0   4      537.46      569.50     19.13 o 
 -12   0   4     2709.17     3089.91     58.54 o 
 -11   0   4     2921.42     3147.99     82.34 o 
 -10   0   4       19.44       35.33     11.56 o 
  -9   0   4     4891.29     5100.52    151.11 o 
  -8   0   4     3990.63     3790.94     49.31 o 
  -7   0   4      582.48      522.15     13.70 o 
  -6   0   4     8343.20     8620.65     97.60 o 
  -5   0   4      201.92      210.18     10.82 o 
  -4   0   4      560.85      422.30     12.18 o 
  -3   0   4      232.15      282.29     10.37 o 
  -2   0   4     4406.82     4087.05     36.45 o 
  -1   0   4     5734.03     5414.63     75.24 o 
   0   0   4     6497.04     5972.11     52.99 o 
   1   0   4      686.98      734.63     11.55 o 
   2   0   4    61336.29    70875.62     99.41 o 
   3   0   4     2475.26     2603.00     27.34 o 
   4   0   4     9844.65     9987.79    150.60 o 
   5   0   4      610.21      525.32     12.51 o 
   6   0   4      377.27      225.17     13.50 o 
   7   0   4      506.07      508.76     15.48 o 
   8   0   4     1972.01     2419.18     34.21 o 
   9   0   4      162.89      227.73     12.81 o 
  10   0   4      520.31      498.01     11.26 o 
  11   0   4      153.79      157.56     14.60 o 
  12   0   4      403.64      296.32     16.12 o 
  13   0   4     1541.84     1605.01     34.45 o 
  14   0   4     1252.33     1329.16     36.44 o 
  15   0   4     3963.72     4308.99     98.15 o 
  16   0   4      821.75      854.05     31.52 o 
  17   0   4        4.69        7.17      4.86 o 
  18   0   4      378.95      362.17     38.37 o 
  19   0   4     1112.25     1387.15     59.71 o 
  20   0   4      748.07      887.08     37.35 o 
  21   0   4      264.70      314.73     44.36 o 
 -21   1   4       35.52       22.25      7.80 o 
 -20   1   4        1.43       -3.01      8.93 o 
 -19   1   4      835.35      984.38     26.03 o 
 -18   1   4        2.47       11.26     10.08 o 
 -17   1   4      863.00     1010.97     44.47 o 
 -16   1   4       95.87       79.60     10.15 o 
 -15   1   4     1058.89     1066.43     49.03 o 
 -14   1   4        2.03        0.33      7.42 o 
 -13   1   4      364.32      348.97     13.76 o 
 -12   1   4        5.49        9.56      4.59 o 
 -11   1   4       20.60        7.54      6.33 o 
 -10   1   4       42.81       34.88      8.71 o 
  -9   1   4      459.35      466.21     14.97 o 
  -8   1   4       11.25        3.66      7.82 o 
  -7   1   4       59.18       68.43      9.20 o 
  -6   1   4      212.07      206.28      5.74 o 
  -5   1   4     2932.93     2873.34     22.58 o 
  -4   1   4     6090.80     5785.74     48.34 o 
  -3   1   4     2177.28     2018.40     19.05 o 
  -2   1   4     8489.51     7784.85    100.95 o 
  -1   1   4      621.22      514.78     12.40 o 
   0   1   4    15901.20    16046.34    123.09 o 
   1   1   4      127.97      121.07      5.34 o 
   2   1   4      607.17      545.84      8.48 o 
   3   1   4        3.44        1.35      1.54 o 
   4   1   4       93.96       48.42      5.64 o 
   5   1   4     2983.47     3059.45     34.71 o 
   6   1   4        2.08        2.39      4.36 o 
   7   1   4       15.30       19.41      3.38 o 
   8   1   4      986.67      905.96     11.98 o 
   9   1   4       71.93       93.49      8.29 o 
  10   1   4      770.02      706.94      7.95 o 
  11   1   4      206.91      160.37     12.82 o 
  12   1   4       38.11       38.81      5.33 o 
  13   1   4       56.44       33.46      6.04 o 
  14   1   4      222.05      237.58     14.94 o 
  15   1   4      348.79      330.29     18.88 o 
  16   1   4      958.81      994.54     26.54 o 
  17   1   4      253.38      291.94     25.67 o 
  18   1   4       78.75       75.00     20.79 o 
  19   1   4        3.37       11.82      8.51 o 
  20   1   4       39.05       34.56     18.78 o 
  21   1   4       67.94       49.44     22.42 o 
 -21   2   4      219.86      188.57     45.11 o 
 -20   2   4        8.79       10.09      7.80 o 
 -19   2   4       40.00       18.96      7.81 o 
 -18   2   4      419.08      476.14     23.59 o 
 -17   2   4       41.54       27.81      8.28 o 
 -16   2   4      164.80      152.36     28.27 o 
 -15   2   4     1399.32     1476.04     26.61 o 
 -14   2   4       44.70       66.53     11.91 o 
 -13   2   4      403.32      393.30     13.05 o 
 -12   2   4     1951.74     2093.42     29.06 o 
 -11   2   4     1530.91     1635.00     23.67 o 
 -10   2   4      449.83      439.40     14.47 o 
  -9   2   4     1313.55     1265.51     68.23 o 
  -8   2   4     1480.09     1519.87     24.72 o 
  -7   2   4      566.70      487.57     10.78 o 
  -6   2   4     4970.59     5078.43     37.52 o 
  -5   2   4      122.85       93.11     10.23 o 
  -4   2   4      122.14      139.53      6.59 o 
  -3   2   4     2646.27     2267.65     20.01 o 
  -2   2   4     1676.16     1610.09     17.53 o 
  -1   2   4      251.84      322.82      6.89 o 
   0   2   4     1664.92     1526.41     13.13 o 
   1   2   4     7473.89     7293.71     46.37 o 
   2   2   4       55.71       65.94      5.22 o 
   3   2   4     1515.63     1756.66     15.22 o 
   4   2   4     4176.98     3960.89     63.06 o 
   5   2   4      451.37      459.18     18.75 o 
   6   2   4       10.81       12.73      3.06 o 
   7   2   4      526.62      568.99      9.48 o 
   8   2   4      105.64      109.19     12.81 o 
   9   2   4       11.89        4.87      1.87 o 
  10   2   4      967.80      918.10     18.01 o 
  11   2   4        0.53       -0.79      3.55 o 
  12   2   4      311.22      290.48     20.28 o 
  13   2   4      300.25      283.29     13.94 o 
  14   2   4        0.13        2.35      5.02 o 
  15   2   4      590.83      625.55     18.12 o 
  16   2   4      492.70      542.31     23.46 o 
  17   2   4       10.96       19.02     12.39 o 
  18   2   4       70.57       50.70     14.91 o 
  19   2   4        1.95       11.33      7.20 o 
  20   2   4       70.46       32.26     17.67 o 
 -21   3   4       26.60        8.87      9.09 o 
 -20   3   4       25.90        9.11      8.41 o 
 -19   3   4      187.33      134.81     32.94 o 
 -18   3   4       27.62       37.35      9.10 o 
 -17   3   4        1.64       14.83      5.58 o 
 -16   3   4      156.41      149.06     22.18 o 
 -15   3   4      339.76      413.37     22.46 o 
 -14   3   4     1082.14     1166.03     35.81 o 
 -13   3   4      185.91      189.37     25.97 o 
 -12   3   4       32.28       38.11      7.84 o 
 -11   3   4      364.70      397.64     14.01 o 
 -10   3   4      383.69      355.65     13.29 o 
  -9   3   4     1338.02     1354.18     24.43 o 
  -8   3   4     4586.94     4758.30     41.27 o 
  -7   3   4       31.68        6.20      4.09 o 
  -6   3   4        9.31       10.55      3.36 o 
  -5   3   4      502.25      553.05      9.79 o 
  -4   3   4       99.14      139.55      6.31 o 
  -3   3   4      141.02       95.76      4.89 o 
  -2   3   4     1415.89     1481.07     13.01 o 
  -1   3   4     4695.31     5329.00     29.59 o 
   0   3   4       27.62       21.21      4.73 o 
   1   3   4     1928.76     1871.56     15.93 o 
   2   3   4      233.91      249.18      5.63 o 
   3   3   4     1882.48     2136.81     24.18 o 
   4   3   4     1363.88     1448.14     15.26 o 
   5   3   4      379.04      261.95      8.39 o 
   6   3   4     2308.22     2731.85     36.91 o 
   7   3   4     1278.25     1371.87     29.24 o 
   8   3   4     2086.29     2068.60     31.13 o 
   9   3   4      418.44      428.70     16.44 o 
  10   3   4      144.76      101.63      8.98 o 
  11   3   4      294.19      255.00      9.73 o 
  12   3   4      200.46      187.91     12.85 o 
  13   3   4     1554.14     1502.98     31.78 o 
  14   3   4        2.28       -0.48      3.94 o 
  15   3   4       47.41       26.75      7.28 o 
  16   3   4        0.22        5.57      5.90 o 
  17   3   4        0.15        7.19      7.52 o 
  18   3   4        1.53        0.07      6.38 o 
  19   3   4       36.30       25.78     13.09 o 
  20   3   4       39.41       30.47      9.12 o 
 -20   4   4        3.87        5.79      6.94 o 
 -19   4   4        0.59       15.85      6.83 o 
 -18   4   4      182.69      172.67     34.04 o 
 -17   4   4      195.79      183.26     28.07 o 
 -16   4   4      161.55      139.80     22.51 o 
 -15   4   4      252.01      236.67     16.75 o 
 -14   4   4      356.87      371.16     20.34 o 
 -13   4   4      247.42      249.17     19.21 o 
 -12   4   4      279.02      343.42     27.59 o 
 -11   4   4      350.82      339.61     14.93 o 
 -10   4   4     4097.96     4220.88     56.00 o 
  -9   4   4      324.36      293.55      8.87 o 
  -8   4   4      769.88      795.69     18.61 o 
  -7   4   4     3305.27     3434.05     35.95 o 
  -6   4   4      425.54      434.10      8.59 o 
  -5   4   4     3374.48     3373.19     46.01 o 
  -4   4   4       34.08       35.48      4.02 o 
  -3   4   4      133.16      109.26      7.94 o 
  -2   4   4        4.76        6.03      4.48 o 
  -1   4   4        2.74        7.89      2.42 o 
   0   4   4      639.34      715.76      9.81 o 
   1   4   4       23.69       10.24      2.67 o 
   2   4   4     3479.10     3578.23     21.20 o 
   3   4   4     1486.50     1329.55     14.19 o 
   4   4   4        0.01       -0.26      2.09 o 
   5   4   4     2874.62     3024.90     32.63 o 
   6   4   4     1639.60     1651.38     23.76 o 
   7   4   4        9.93        2.47      4.17 o 
   8   4   4     1450.10     1438.56     46.13 o 
   9   4   4     2517.05     2575.96     41.55 o 
  10   4   4       84.74       87.58     14.02 o 
  11   4   4     1602.93     1642.47     43.04 o 
  12   4   4        0.40        0.89      3.15 o 
  13   4   4      184.43      177.15     26.86 o 
  14   4   4       77.90       56.57     14.81 o 
  15   4   4       63.82       70.74     14.37 o 
  16   4   4     1096.06     1274.49     33.58 o 
  17   4   4       48.55       42.51     14.25 o 
  18   4   4      284.64      311.23     24.21 o 
  19   4   4      102.85       92.72     15.35 o 
  20   4   4       63.49       47.16     14.31 o 
 -20   5   4        1.49        4.79      8.25 o 
 -19   5   4       15.38        7.35      8.58 o 
 -18   5   4      298.07      285.86     21.91 o 
 -17   5   4      101.72       76.86     16.16 o 
 -16   5   4      181.96      142.75     27.31 o 
 -15   5   4      108.67       82.05     14.60 o 
 -14   5   4        3.07        5.27      3.76 o 
 -13   5   4      335.82      286.33     14.91 o 
 -12   5   4        0.36       -3.85      6.23 o 
 -11   5   4        5.74        8.26      6.04 o 
 -10   5   4       13.96       -4.34      6.31 o 
  -9   5   4      812.19      751.29     24.94 o 
  -8   5   4      301.52      325.83     10.96 o 
  -7   5   4     1919.36     1964.11     23.61 o 
  -6   5   4     1735.58     1765.21     21.52 o 
  -5   5   4       79.36       66.81      4.29 o 
  -4   5   4     1416.08     1434.66     36.36 o 
  -3   5   4     5849.65     6373.03     64.06 o 
  -2   5   4       40.57       45.90      8.55 o 
  -1   5   4       41.24       27.93      4.91 o 
   0   5   4     1547.67     1681.17     22.38 o 
   1   5   4      639.00      623.74     10.29 o 
   2   5   4       98.82      113.39      6.73 o 
   3   5   4     1141.64     1126.43     14.67 o 
   4   5   4      249.06      196.33      6.46 o 
   5   5   4       64.10       45.53      5.34 o 
   6   5   4     1265.92     1205.07     20.92 o 
   7   5   4      989.84      923.18     13.97 o 
   8   5   4      488.67      437.05     13.01 o 
   9   5   4      702.64      650.27     28.54 o 
  10   5   4     7856.50     8628.88     83.11 o 
  11   5   4      102.73      109.88     16.71 o 
  12   5   4      180.37      196.24     18.62 o 
  13   5   4      961.29     1013.32     47.92 o 
  14   5   4      693.93      701.29     30.69 o 
  15   5   4      691.61      712.22     23.65 o 
  16   5   4       48.68       51.98     13.24 o 
  17   5   4       80.60       34.28     13.90 o 
  18   5   4       22.00       16.15      7.54 o 
  19   5   4      198.40      164.59     39.13 o 
 -19   6   4        1.55       13.53     10.60 o 
 -18   6   4        0.93        2.77      6.69 o 
 -17   6   4       52.67       31.38     11.10 o 
 -16   6   4       17.83       14.09      5.25 o 
 -15   6   4        8.75       13.23      5.62 o 
 -14   6   4        1.04       -7.00      7.56 o 
 -13   6   4        5.67        4.70      4.59 o 
 -12   6   4       29.54       20.68      6.10 o 
 -11   6   4      139.61      126.02     18.09 o 
 -10   6   4        3.66        5.05      3.81 o 
  -9   6   4        7.50        1.55      2.65 o 
  -8   6   4       13.92        9.28      3.13 o 
  -7   6   4     1998.48     1975.97     24.76 o 
  -6   6   4       26.02       40.07      6.40 o 
  -5   6   4      487.24      506.87     21.37 o 
  -4   6   4     1918.85     1991.48     31.69 o 
  -3   6   4      337.80      297.92     12.21 o 
  -2   6   4      123.95      159.17     13.64 o 
  -1   6   4       30.14       33.24      6.85 o 
   0   6   4      141.25      139.63     10.19 o 
   1   6   4     1242.50     1248.37     15.46 o 
   2   6   4      544.87      619.27      9.61 o 
   3   6   4      408.64      402.67      7.80 o 
   4   6   4      252.84      233.34      5.19 o 
   5   6   4      125.30       92.58      8.92 o 
   6   6   4      277.67      250.74      9.35 o 
   7   6   4       21.66       13.32      3.30 o 
   8   6   4       50.79       44.26      8.16 o 
   9   6   4        0.12        0.63      2.68 o 
  10   6   4     2175.95     2323.54     26.47 o 
  11   6   4       17.10        9.53      5.61 o 
  12   6   4       13.82       13.38      7.19 o 
  13   6   4        9.57       10.01      6.79 o 
  14   6   4       21.78       11.16      8.31 o 
  15   6   4      331.90      344.78     23.03 o 
  16   6   4      239.85      263.87     23.89 o 
  17   6   4        0.02       12.75     10.80 o 
  18   6   4       18.71       17.61      8.28 o 
 -18   7   4        1.24        5.26     12.30 o 
 -17   7   4       22.68       -1.09     14.82 o 
 -16   7   4      508.45      509.77     30.22 o 
 -15   7   4       93.11       51.87     10.11 o 
 -14   7   4     1490.99     1599.77     35.88 o 
 -13   7   4       20.14       17.44      6.83 o 
 -12   7   4      177.49      189.67     24.50 o 
 -11   7   4      389.35      293.29     15.26 o 
 -10   7   4      410.64      351.30     15.89 o 
  -9   7   4        4.70        4.91      4.85 o 
  -8   7   4     1814.13     1732.13     39.94 o 
  -7   7   4      974.10      958.63     20.95 o 
  -6   7   4      794.98      712.04     22.83 o 
  -5   7   4      332.52      295.47     25.27 o 
  -4   7   4      127.16      126.84     17.02 o 
  -3   7   4      822.22      787.43     16.16 o 
  -2   7   4      286.76      302.37     11.90 o 
  -1   7   4     1876.49     1843.16     51.10 o 
   0   7   4       99.19      108.90     21.01 o 
   1   7   4     1363.63     1394.57     21.85 o 
   2   7   4      814.58      815.83      9.74 o 
   3   7   4       69.57       56.33      5.59 o 
   4   7   4       29.33       21.93      4.59 o 
   5   7   4     3990.29     4165.73     38.33 o 
   6   7   4       22.17       21.38      3.96 o 
   7   7   4     1536.24     1589.01     32.28 o 
   8   7   4       39.27       31.83      6.22 o 
   9   7   4       26.92       21.62      5.09 o 
  10   7   4      735.80      751.59     22.10 o 
  11   7   4        1.64        2.77      8.07 o 
  12   7   4       10.62        9.03      5.85 o 
  13   7   4      134.73      121.03     22.66 o 
  14   7   4       26.53        7.02      7.21 o 
  15   7   4       66.99       50.98     14.93 o 
  16   7   4       79.79       50.38     13.61 o 
  17   7   4      122.31       77.45     23.96 o 
 -17   8   4        0.29        5.86     14.27 o 
 -16   8   4        5.15       15.30     10.41 o 
 -15   8   4        2.41       -4.68     24.54 o 
 -14   8   4       37.68       39.28     12.46 o 
 -13   8   4        2.77        4.48     10.57 o 
 -12   8   4      403.89      459.21     21.79 o 
 -11   8   4       42.83       32.19      9.26 o 
 -10   8   4      782.78      778.38     22.81 o 
  -9   8   4        1.26       -1.04      9.23 o 
  -8   8   4       19.59       19.24      6.88 o 
  -7   8   4      157.77      158.65     14.85 o 
  -6   8   4      127.98      101.01     16.42 o 
  -5   8   4     1584.69     1667.37     25.98 o 
  -4   8   4      217.94      231.58     20.40 o 
  -3   8   4      897.30      879.30     32.61 o 
  -2   8   4      704.57      743.15     19.80 o 
  -1   8   4      145.83      176.00     12.13 o 
   0   8   4      348.68      357.26     17.24 o 
   1   8   4      899.76      824.29     24.99 o 
   2   8   4       19.15       19.29      3.59 o 
   3   8   4     2254.98     2301.02     29.28 o 
   4   8   4      132.35      108.55      9.06 o 
   5   8   4       61.98       60.05      7.68 o 
   6   8   4       31.78       19.40      5.29 o 
   7   8   4      505.58      513.79     12.94 o 
   8   8   4      309.38      272.48     11.59 o 
   9   8   4        1.41        7.50      5.39 o 
  10   8   4     1232.69     1416.26     20.53 o 
  11   8   4      134.00      151.73     19.25 o 
  12   8   4      307.20      321.99     16.98 o 
  13   8   4        3.05        7.58      5.80 o 
  14   8   4        0.53        7.70      6.91 o 
  15   8   4      361.04      346.62     29.58 o 
  16   8   4      692.10      742.26     22.58 o 
 -15   9   4      248.53      275.24     42.12 o 
 -14   9   4      367.55      387.01     59.18 o 
 -13   9   4       51.87       53.76     21.64 o 
 -12   9   4      169.20      122.57     25.55 o 
 -11   9   4        0.04       -0.75      7.50 o 
 -10   9   4      323.43      368.02     34.51 o 
  -9   9   4     1110.44     1110.53     29.54 o 
  -8   9   4      202.34      197.38     25.59 o 
  -7   9   4      259.04      272.33     24.51 o 
  -6   9   4      639.57      621.65     32.40 o 
  -5   9   4      852.07      906.00     22.26 o 
  -4   9   4      466.61      486.22     23.43 o 
  -3   9   4      303.72      369.91     20.06 o 
  -2   9   4      300.81      304.83     27.31 o 
  -1   9   4     1267.51     1346.43     23.04 o 
   0   9   4       96.38       97.50     21.81 o 
   1   9   4       56.75       45.51      9.04 o 
   2   9   4      289.67      279.86     12.75 o 
   3   9   4      632.02      648.53     15.03 o 
   4   9   4      539.22      466.43     13.99 o 
   5   9   4      145.43      107.64     15.95 o 
   6   9   4       66.26       58.38     10.60 o 
   7   9   4      373.25      378.11     13.57 o 
   8   9   4      490.15      505.02     14.16 o 
   9   9   4     1004.47     1111.80     38.82 o 
  10   9   4        2.27        2.61      3.82 o 
  11   9   4       50.78       36.27      9.87 o 
  12   9   4      521.63      560.95     31.79 o 
  13   9   4       18.45       24.71     12.48 o 
  14   9   4      918.57     1065.75     90.86 o 
  15   9   4        6.15        6.80      6.99 o 
 -14  10   4       69.87       52.42     19.43 o 
 -13  10   4       23.30       33.40     16.05 o 
 -12  10   4     1095.69     1236.69     44.49 o 
 -11  10   4        0.63       10.31      8.45 o 
 -10  10   4       72.92       66.35     17.03 o 
  -9  10   4      311.83      351.38     22.12 o 
  -8  10   4      245.19      222.76     28.83 o 
  -7  10   4      115.97      102.14     24.20 o 
  -6  10   4      108.72      107.53     28.66 o 
  -5  10   4       30.97       19.61      9.33 o 
  -4  10   4      311.15      306.72     18.78 o 
  -3  10   4      640.41      680.34     25.95 o 
  -2  10   4      557.50      599.37     37.94 o 
  -1  10   4     1083.07     1075.79     22.62 o 
   0  10   4      228.79      234.01     17.82 o 
   1  10   4        2.25       10.53     16.80 o 
   2  10   4        5.15       10.17      4.61 o 
   3  10   4        6.59        6.49      4.90 o 
   4  10   4       76.18       64.75     23.71 o 
   5  10   4      232.01      151.26     50.10 o 
   6  10   4       84.17       57.18     19.10 o 
   7  10   4     1059.99     1250.46     46.23 o 
   8  10   4        2.12      -26.71     26.71 o 
   9  10   4        1.90       27.86     12.69 o 
  10  10   4       17.10      -20.91     24.54 o 
  11  10   4        0.24      -11.84     24.72 o 
  12  10   4      472.41      562.62     36.80 o 
  13  10   4       97.30       58.27     21.25 o 
 -11  11   4      351.88      342.12     44.25 o 
 -10  11   4       68.38       31.51     13.99 o 
  -9  11   4      271.03      215.87     34.59 o 
  -8  11   4        3.31       16.94      6.69 o 
  -7  11   4        0.14       12.99      6.26 o 
  -6  11   4       22.34       15.88      4.16 o 
  -5  11   4     1079.16     1274.17     30.85 o 
  -4  11   4      741.81      873.03     68.11 o 
  -3  11   4       35.14        1.48     15.10 o 
  -2  11   4       82.80       67.18     24.75 o 
  -1  11   4      404.13      464.52     33.38 o 
   0  11   4      517.92      619.37     31.30 o 
   1  11   4      205.79      152.24     62.24 o 
   2  11   4      146.39      142.29     34.92 o 
   3  11   4       12.50       21.08     13.05 o 
   4  11   4       58.74       28.99     16.11 o 
   5  11   4       17.97       22.12     24.60 o 
   6  11   4       41.83       51.67     26.53 o 
   7  11   4        3.27        5.50     18.67 o 
   8  11   4       64.29       49.80     29.61 o 
   9  11   4      249.41      222.27     88.41 o 
  10  11   4      108.91       95.66     51.67 o 
  11  11   4      304.74      337.39     69.38 o 
  -8  12   4        8.34       13.04      9.64 o 
  -7  12   4      195.98      139.29     50.33 o 
  -6  12   4       28.99       30.33     13.28 o 
  -5  12   4        0.02        9.68     13.33 o 
  -4  12   4        0.28        4.19      8.11 o 
  -3  12   4       46.73       30.72     18.43 o 
  -2  12   4       12.68       16.88     11.22 o 
  -1  12   4       64.26       39.86     16.16 o 
   0  12   4      226.92      215.08     63.25 o 
   1  12   4       13.26        2.50     11.58 o 
   2  12   4      302.38      321.35     28.13 o 
   3  12   4       73.60       50.65     28.49 o 
   4  12   4       60.80       54.15     24.54 o 
   5  12   4        5.90        2.30     16.68 o 
   6  12   4       57.84       72.40     49.49 o 
   7  12   4      373.59      395.59     80.86 o 
   8  12   4       19.87      -11.91     25.50 o 
  -2  13   4      101.52       64.55     38.31 o 
  -1  13   4      324.38      287.95     26.41 o 
   0  13   4      175.57      119.42     41.83 o 
   1  13   4        7.76        4.56     12.71 o 
 -21   1   5       74.83       52.70     13.30 o 
 -20   1   5       28.88       20.48      8.61 o 
 -19   1   5       20.00       14.40      7.49 o 
 -18   1   5      109.99       88.68     13.49 o 
 -17   1   5       44.58       41.45     10.97 o 
 -16   1   5       61.60       78.61     11.59 o 
 -15   1   5      145.44      140.10     17.56 o 
 -14   1   5      336.49      379.60     25.15 o 
 -13   1   5        2.66       -4.36      8.29 o 
 -12   1   5      393.79      402.74     15.61 o 
 -11   1   5      680.53      655.80     18.57 o 
 -10   1   5      408.92      378.88     11.86 o 
  -9   1   5       98.37      119.92     16.54 o 
  -8   1   5     1002.38      990.66     30.11 o 
  -7   1   5       78.34       78.55      8.02 o 
  -6   1   5     1936.21     1888.57     23.94 o 
  -5   1   5     4126.42     4263.62     28.23 o 
  -4   1   5      143.07      133.59     10.34 o 
  -3   1   5     4368.26     4417.94     33.16 o 
  -2   1   5     1694.57     1632.45     22.50 o 
  -1   1   5     3384.40     3249.37     26.72 o 
   0   1   5     1106.90      956.15     13.08 o 
   1   1   5      516.68      521.13      9.40 o 
   2   1   5     1457.42     1475.61     23.47 o 
   3   1   5    12385.89    12623.36     67.44 o 
   4   1   5      118.63      159.23      6.04 o 
   5   1   5      115.27      156.03      4.63 o 
   6   1   5       61.75       48.90      5.70 o 
   7   1   5      109.25      128.43      6.83 o 
   8   1   5        5.03        1.64      1.38 o 
   9   1   5      254.75      235.31      6.68 o 
  10   1   5      256.41      242.47      8.92 o 
  11   1   5        0.82        4.92      2.76 o 
  12   1   5     1461.99     1381.58     20.39 o 
  13   1   5        7.28        8.94      2.92 o 
  14   1   5      751.01      721.31     17.88 o 
  15   1   5       98.54      104.71     19.25 o 
  16   1   5      444.69      457.98     19.61 o 
  17   1   5      520.78      492.02     34.25 o 
  18   1   5       54.20       45.81     14.30 o 
  19   1   5      376.07      372.63     46.04 o 
  20   1   5       87.35       59.84     30.79 o 
 -21   2   5       95.72       73.69     17.75 o 
 -20   2   5      521.59      562.82     53.96 o 
 -19   2   5        0.61        4.24      8.24 o 
 -18   2   5      382.96      436.48     24.34 o 
 -17   2   5      298.09      257.94     21.17 o 
 -16   2   5      180.11      158.57     24.50 o 
 -15   2   5      140.00       99.67     19.18 o 
 -14   2   5     1014.62     1057.02     30.41 o 
 -13   2   5     4488.19     4878.92     65.56 o 
 -12   2   5      432.85      392.15     17.24 o 
 -11   2   5      369.47      376.48     17.28 o 
 -10   2   5      138.44      135.11     21.51 o 
  -9   2   5     1742.08     1715.39     24.11 o 
  -8   2   5       10.04        8.67      4.22 o 
  -7   2   5       32.08       30.08      4.68 o 
  -6   2   5     3679.17     3539.26     61.48 o 
  -5   2   5      115.34       86.15      8.34 o 
  -4   2   5     1849.23     1750.31     18.56 o 
  -3   2   5     6835.49     7013.04     53.59 o 
  -2   2   5     3456.70     3332.09     28.56 o 
  -1   2   5       76.79      113.46     10.43 o 
   0   2   5      201.00      176.56      6.08 o 
   1   2   5    23210.38    23246.82    203.35 o 
   2   2   5      147.12      184.48      8.30 o 
   3   2   5     2762.23     2994.63     23.68 o 
   4   2   5     2569.52     2661.15     20.56 o 
   5   2   5     1316.22     1553.92     20.01 o 
   6   2   5     3754.48     3814.99     57.73 o 
   7   2   5       31.31        3.32      4.80 o 
   8   2   5      475.87      478.06     20.76 o 
   9   2   5       48.59       74.42      5.03 o 
  10   2   5        4.13        5.24      2.12 o 
  11   2   5      223.52      219.73     13.19 o 
  12   2   5        6.52        9.79      5.44 o 
  13   2   5      219.85      198.52     16.86 o 
  14   2   5     1563.62     1725.07     26.33 o 
  15   2   5      275.48      269.34     21.04 o 
  16   2   5      608.89      609.00     33.48 o 
  17   2   5      301.79      297.66     24.31 o 
  18   2   5       35.61       31.79     13.10 o 
  19   2   5      864.96     1025.85     55.90 o 
  20   2   5      771.80      901.47     26.04 o 
 -21   3   5       48.12       34.83     12.04 o 
 -20   3   5       16.36        7.85      6.76 o 
 -19   3   5      222.88      220.66     39.98 o 
 -18   3   5      493.64      614.78     53.99 o 
 -17   3   5       30.55       18.81      7.84 o 
 -16   3   5      301.54      365.06     27.58 o 
 -15   3   5       24.16       22.80      4.88 o 
 -14   3   5       35.81       53.59     10.67 o 
 -13   3   5       29.49       38.07      8.49 o 
 -12   3   5     1592.40     1644.07     26.74 o 
 -11   3   5      146.29      148.27     18.26 o 
 -10   3   5      831.68      813.59     18.28 o 
  -9   3   5       65.72       45.02     11.98 o 
  -8   3   5       42.02       25.94      4.90 o 
  -7   3   5      205.62      256.06      6.87 o 
  -6   3   5      888.39      771.41     14.32 o 
  -5   3   5       50.30       32.08      6.58 o 
  -4   3   5      632.39      591.98     11.63 o 
  -3   3   5     1350.52     1151.31     15.33 o 
  -2   3   5      168.50      210.34      5.73 o 
  -1   3   5     3723.06     3581.02     28.80 o 
   0   3   5     2268.73     2315.51     18.71 o 
   1   3   5     1444.91     1641.42     18.04 o 
   2   3   5       12.37        7.44      2.18 o 
   3   3   5     5664.28     5731.72     31.44 o 
   4   3   5       64.33       53.58      6.15 o 
   5   3   5      451.40      378.30     11.78 o 
   6   3   5      711.45      746.03     42.47 o 
   7   3   5       77.48       96.51     19.59 o 
   8   3   5     2177.56     2309.72     44.70 o 
   9   3   5       19.66       18.45      5.41 o 
  10   3   5      198.89      155.88     16.49 o 
  11   3   5     1351.97     1323.36     34.02 o 
  12   3   5      677.44      636.25     12.17 o 
  13   3   5     2013.72     2175.68     41.78 o 
  14   3   5      233.32      267.37     20.80 o 
  15   3   5        5.32       -1.67     10.18 o 
  16   3   5     1594.53     1780.25     44.56 o 
  17   3   5      775.82      821.16     25.48 o 
  18   3   5      198.34      169.74     34.01 o 
  19   3   5        0.93        6.03      9.14 o 
  20   3   5       59.47       30.14     10.81 o 
 -20   4   5        9.36       10.38      8.92 o 
 -19   4   5        0.40        4.68      7.86 o 
 -18   4   5        8.00       10.70      6.90 o 
 -17   4   5      110.55       95.95     20.25 o 
 -16   4   5       59.34       47.17     10.60 o 
 -15   4   5      421.07      362.96     23.80 o 
 -14   4   5      235.22      180.21     18.86 o 
 -13   4   5        0.03        5.49      5.55 o 
 -12   4   5      786.61      638.17     16.85 o 
 -11   4   5       81.92       83.20     12.32 o 
 -10   4   5       76.28       80.89     15.22 o 
  -9   4   5     1062.38     1084.46     22.83 o 
  -8   4   5     5234.70     5169.63     59.91 o 
  -7   4   5      289.74      247.11     13.84 o 
  -6   4   5      216.67      205.63     14.48 o 
  -5   4   5     1258.05     1231.11     19.18 o 
  -4   4   5      286.43      255.03     10.73 o 
  -3   4   5      312.47      309.72      7.44 o 
  -2   4   5     2017.32     2091.82     23.48 o 
  -1   4   5     2513.88     2575.48     36.15 o 
   0   4   5       64.43       67.19      4.58 o 
   1   4   5     2437.60     2427.64     15.13 o 
   2   4   5     1304.14     1541.64     16.93 o 
   3   4   5      537.93      526.87      7.64 o 
   4   4   5     1050.55      945.65     11.74 o 
   5   4   5      992.87      889.87     15.58 o 
   6   4   5      122.65      121.40     23.91 o 
   7   4   5     2688.90     2737.06     41.99 o 
   8   4   5     1547.65     1567.43     18.72 o 
   9   4   5     1198.42     1243.32     28.80 o 
  10   4   5       26.53       23.41      8.13 o 
  11   4   5       55.88       65.74     11.71 o 
  12   4   5      394.62      384.61     26.67 o 
  13   4   5        1.22        9.39      4.41 o 
  14   4   5       94.51      112.50     18.51 o 
  15   4   5       44.76       40.86      8.97 o 
  16   4   5        2.54        3.94      7.26 o 
  17   4   5      161.11      122.22     25.45 o 
  18   4   5       23.67       21.95     10.36 o 
  19   4   5      665.39      781.17     31.31 o 
 -19   5   5      307.55      402.43     31.36 o 
 -18   5   5        8.90        5.02      6.98 o 
 -17   5   5       15.49       19.02      7.23 o 
 -16   5   5       15.08       -1.05      9.36 o 
 -15   5   5      193.40      187.94     28.43 o 
 -14   5   5        7.97        8.79      4.69 o 
 -13   5   5     1143.89     1242.56     21.04 o 
 -12   5   5       83.18       75.56     14.83 o 
 -11   5   5      869.07      827.58     22.09 o 
 -10   5   5      704.75      660.87     23.84 o 
  -9   5   5     2488.91     2325.31     36.29 o 
  -8   5   5       42.41       35.06      6.10 o 
  -7   5   5     2181.75     1986.36     24.01 o 
  -6   5   5     2632.82     2465.41     40.20 o 
  -5   5   5     6395.58     6921.81     72.25 o 
  -4   5   5      299.34      233.16     26.38 o 
  -3   5   5      114.34       77.86     15.37 o 
  -2   5   5       60.24       22.73      7.97 o 
  -1   5   5      381.73      361.72     10.48 o 
   0   5   5     1701.97     1500.14     19.59 o 
   1   5   5      178.88      161.56      4.95 o 
   2   5   5      498.26      512.61      8.45 o 
   3   5   5     1635.78     1635.70     21.32 o 
   4   5   5      926.88      977.92     15.44 o 
   5   5   5      131.40      146.19      8.21 o 
   6   5   5       48.44       35.27      5.53 o 
   7   5   5      290.51      243.62     15.69 o 
   8   5   5     3317.19     3345.73     44.07 o 
   9   5   5      220.22      230.83     14.20 o 
  10   5   5     2335.67     2589.50     42.86 o 
  11   5   5        2.79        4.63      5.97 o 
  12   5   5       54.38       34.28      8.98 o 
  13   5   5      382.98      371.59     30.52 o 
  14   5   5      253.68      284.08     19.05 o 
  15   5   5       75.95       80.58     15.65 o 
  16   5   5      587.23      612.78     22.81 o 
  17   5   5        0.26        4.89      5.84 o 
  18   5   5       22.19       21.14      8.97 o 
  19   5   5       46.12       33.05      9.58 o 
 -19   6   5      260.31      286.88     29.71 o 
 -18   6   5       65.70       53.30     17.85 o 
 -17   6   5      123.59      103.24     21.60 o 
 -16   6   5        3.09        6.57      5.04 o 
 -15   6   5       32.74       25.21      9.69 o 
 -14   6   5        4.25       -0.03      4.90 o 
 -13   6   5       10.11        5.90      5.68 o 
 -12   6   5      343.71      314.39     15.19 o 
 -11   6   5     1258.74     1229.88     41.33 o 
 -10   6   5      161.46      129.27     19.97 o 
  -9   6   5     2510.67     2735.23     37.48 o 
  -8   6   5     1767.12     1728.32     20.33 o 
  -7   6   5       18.54       10.08      2.47 o 
  -6   6   5      481.99      459.23     11.49 o 
  -5   6   5      465.78      435.95     18.83 o 
  -4   6   5     3833.60     3792.99     56.30 o 
  -3   6   5       19.43       13.89      6.60 o 
  -2   6   5     1535.92     1556.60     38.43 o 
  -1   6   5      666.75      831.69     19.23 o 
   0   6   5       51.26       50.68      5.76 o 
   1   6   5      595.80      627.94     18.52 o 
   2   6   5        7.65        3.33      4.44 o 
   3   6   5        0.09        0.66      2.40 o 
   4   6   5     3120.87     3192.09     32.59 o 
   5   6   5      148.58      138.05      7.98 o 
   6   6   5     3729.11     3858.17     42.87 o 
   7   6   5        0.10        3.47      3.12 o 
   8   6   5      121.84       89.76      5.19 o 
   9   6   5     1947.76     2098.26     43.23 o 
  10   6   5     1564.37     1570.50     25.78 o 
  11   6   5      820.75      847.05     21.24 o 
  12   6   5        1.60       13.91      6.61 o 
  13   6   5       70.21       96.38     19.52 o 
  14   6   5       17.75        3.10      8.17 o 
  15   6   5      116.32       99.75     24.97 o 
  16   6   5        3.75        8.49      9.00 o 
  17   6   5      110.82      109.64     28.33 o 
  18   6   5       67.25       44.72     10.24 o 
 -18   7   5        2.97       10.87     12.51 o 
 -17   7   5      160.73      129.38     38.59 o 
 -16   7   5      147.89      112.76     33.73 o 
 -15   7   5       85.83       80.01     19.68 o 
 -14   7   5        2.87       16.06      9.19 o 
 -13   7   5      557.31      592.72     32.26 o 
 -12   7   5       26.24       18.87      6.64 o 
 -11   7   5      121.42      116.71     16.09 o 
 -10   7   5      183.62      153.54     17.61 o 
  -9   7   5      457.85      464.25     18.55 o 
  -8   7   5       78.42       44.94      9.25 o 
  -7   7   5      927.83     1021.20     37.02 o 
  -6   7   5     1531.78     1605.52     40.14 o 
  -5   7   5     1169.92     1211.16     28.37 o 
  -4   7   5      724.98      641.62     19.48 o 
  -3   7   5       38.52       43.46     10.25 o 
  -2   7   5        7.68        8.25      6.65 o 
  -1   7   5        2.18       -5.18      8.17 o 
   0   7   5     2133.22     2271.12     42.03 o 
   1   7   5        0.19        1.57      3.98 o 
   2   7   5      740.65      743.38     13.10 o 
   3   7   5      360.46      417.77      7.20 o 
   4   7   5        7.39        2.98      1.79 o 
   5   7   5      305.15      263.45     14.48 o 
   6   7   5      103.19       75.32      7.29 o 
   7   7   5     1577.80     1640.34     19.92 o 
   8   7   5      299.91      283.74     13.64 o 
   9   7   5       12.52       11.79      4.24 o 
  10   7   5      163.26      156.63     24.83 o 
  11   7   5      249.09      256.07     15.07 o 
  12   7   5       10.25       13.22      4.88 o 
  13   7   5      937.64      973.00     32.81 o 
  14   7   5      516.53      553.55     20.11 o 
  15   7   5       68.51       82.09     20.28 o 
  16   7   5       92.34       78.30     20.65 o 
  17   7   5        5.29        7.69      7.97 o 
 -17   8   5      145.74      122.76     39.23 o 
 -16   8   5       79.10       35.68     24.02 o 
 -15   8   5      186.59      149.81     40.46 o 
 -14   8   5      144.95      144.90     27.16 o 
 -13   8   5       41.94       30.16      9.42 o 
 -12   8   5       50.77       52.06     14.49 o 
 -11   8   5      270.06      250.63     20.76 o 
 -10   8   5       17.70       14.77      9.78 o 
  -9   8   5      897.87      888.39     24.25 o 
  -8   8   5      469.34      408.43     16.64 o 
  -7   8   5       29.26        5.50     13.56 o 
  -6   8   5      319.31      338.54     15.42 o 
  -5   8   5     2833.10     2950.90     37.94 o 
  -4   8   5        2.62        2.12      5.69 o 
  -3   8   5      573.56      568.13     18.32 o 
  -2   8   5      733.86      755.58     21.16 o 
  -1   8   5      217.18      214.68     15.37 o 
   0   8   5      945.43      939.43     28.90 o 
   1   8   5      808.93      742.88     19.37 o 
   2   8   5       74.95       59.34      6.02 o 
   3   8   5        1.98        3.61      2.12 o 
   4   8   5      122.38      134.77     17.60 o 
   5   8   5      511.21      580.22     23.45 o 
   6   8   5      770.25      829.24     13.49 o 
   7   8   5       14.01        7.27      5.76 o 
   8   8   5       82.90       87.80     16.58 o 
   9   8   5       27.75       18.75      6.57 o 
  10   8   5      109.07      104.09     21.46 o 
  11   8   5       27.46       17.65      7.50 o 
  12   8   5      394.84      412.64     22.46 o 
  13   8   5       36.62       16.26      5.70 o 
  14   8   5        2.79       10.76      6.66 o 
  15   8   5      216.02      190.89     16.48 o 
  16   8   5      102.61       55.47     20.94 o 
 -15   9   5      106.22       62.74     26.15 o 
 -14   9   5        9.68       10.57      8.42 o 
 -13   9   5       71.17       41.04     13.16 o 
 -12   9   5      280.87      299.24     37.02 o 
 -11   9   5      214.10      182.03     24.62 o 
 -10   9   5       65.84       71.67     14.91 o 
  -9   9   5      128.28       79.67     18.06 o 
  -8   9   5        7.28       10.44     10.14 o 
  -7   9   5      397.36      371.66     26.18 o 
  -6   9   5       40.90       37.94     12.54 o 
  -5   9   5       39.55       29.44      9.14 o 
  -4   9   5       37.71       32.83     10.94 o 
  -3   9   5       17.03       13.82      8.86 o 
  -2   9   5      369.31      402.59     22.22 o 
  -1   9   5      696.29      736.86     18.16 o 
   0   9   5      187.29      169.67     32.59 o 
   1   9   5       14.74       22.31      8.88 o 
   2   9   5      440.99      408.76     14.88 o 
   3   9   5       14.83        9.76      5.86 o 
   4   9   5     1117.27     1096.78     18.83 o 
   5   9   5       53.61       32.55      6.86 o 
   6   9   5      101.50       71.28     12.34 o 
   7   9   5      220.06      205.06     23.25 o 
   8   9   5       79.18       85.92     18.60 o 
   9   9   5      178.95      180.92     15.60 o 
  10   9   5       23.22        9.35      7.48 o 
  11   9   5      471.26      461.28     23.52 o 
  12   9   5        0.35       -1.08      7.51 o 
  13   9   5       70.39       40.99     15.56 o 
  14   9   5       68.54       41.71     28.77 o 
 -13  10   5       21.55       34.93     13.28 o 
 -12  10   5      255.64      218.80     35.66 o 
 -11  10   5       13.21       14.06      7.71 o 
 -10  10   5      311.67      300.07     21.66 o 
  -9  10   5        5.47        8.66      7.95 o 
  -8  10   5       20.01       -1.07     10.25 o 
  -7  10   5       33.95       46.39     13.72 o 
  -6  10   5      364.56      386.62     21.52 o 
  -5  10   5        5.24       15.73      7.09 o 
  -4  10   5     3126.24     3522.40     61.35 o 
  -3  10   5      198.92      189.40     26.00 o 
  -2  10   5      219.15      220.98     29.83 o 
  -1  10   5       43.92       44.26     11.74 o 
   0  10   5      392.79      459.81     44.72 o 
   1  10   5      631.72      638.31     26.46 o 
   2  10   5       31.13       25.26      8.15 o 
   3  10   5       83.06       50.58     17.71 o 
   4  10   5        6.90        5.71      5.91 o 
   5  10   5       17.83        3.65      4.23 o 
   6  10   5      705.61      750.32     62.12 o 
   7  10   5       42.54       45.75     20.73 o 
   8  10   5        0.02       14.68     17.59 o 
   9  10   5        2.55      -10.33     23.99 o 
  10  10   5        0.67      -20.55     23.39 o 
  11  10   5      366.46      434.87     36.02 o 
  12  10   5        9.47       19.70     17.04 o 
  13  10   5       78.00       36.02     24.41 o 
 -11  11   5        6.81        3.62      6.05 o 
 -10  11   5       46.13       34.84     11.53 o 
  -9  11   5        9.74        3.76      7.56 o 
  -8  11   5      233.78      214.42     25.31 o 
  -7  11   5        6.55       11.74      9.42 o 
  -6  11   5      466.94      447.14     40.01 o 
  -5  11   5        4.38       12.92      6.44 o 
  -4  11   5       50.70       41.16     16.25 o 
  -3  11   5      178.82      144.81     44.18 o 
  -2  11   5       91.39       66.40     22.66 o 
  -1  11   5      592.52      608.18     37.20 o 
   0  11   5      580.28      660.37     43.24 o 
   1  11   5        0.67       -4.90     15.39 o 
   2  11   5      260.04      270.21     36.35 o 
   3  11   5       25.04       15.12     10.79 o 
   4  11   5      368.94      429.61    124.01 o 
   5  11   5      193.98      175.25     72.34 o 
   6  11   5       83.38      107.15     41.46 o 
   7  11   5      534.61      633.63    124.97 o 
   8  11   5       92.85       97.24     61.58 o 
   9  11   5      303.12      240.28    115.36 o 
  10  11   5       22.00        9.49     17.16 o 
  -8  12   5       47.56       21.33     28.71 o 
  -7  12   5       13.08       19.82     11.14 o 
  -6  12   5       20.54       13.83      9.96 o 
  -5  12   5       24.16        9.61     10.79 o 
  -4  12   5       67.27       62.99     24.93 o 
  -3  12   5        0.86       -2.32     11.58 o 
  -2  12   5      346.38      329.06     62.35 o 
  -1  12   5       52.11       43.80     20.17 o 
   0  12   5      440.62      438.19     25.81 o 
   1  12   5      615.97      705.02     50.52 o 
   2  12   5      143.64      107.74     27.57 o 
   3  12   5       17.31       13.78     21.88 o 
   4  12   5       19.23      -18.98     28.58 o 
   5  12   5       47.66       19.22     24.90 o 
   6  12   5       80.21      115.61     29.91 o 
   7  12   5      219.55      154.58     96.51 o 
 -21   0   6      149.91      101.78     27.65 o 
 -20   0   6      445.30      456.16     36.64 o 
 -19   0   6      720.47      822.18     65.58 o 
 -18   0   6        5.14       -4.65     27.56 o 
 -17   0   6      942.12     1098.30     61.79 o 
 -16   0   6       76.52       49.08     26.41 o 
 -15   0   6       80.51       62.93     15.59 o 
 -14   0   6      399.95      433.11     33.36 o 
 -13   0   6     5505.91     6211.39    153.74 o 
 -12   0   6        0.91       11.82      7.35 o 
 -11   0   6      359.06      333.37     45.73 o 
 -10   0   6     1197.94     1265.36     38.62 o 
  -9   0   6      648.61      734.25     28.52 o 
  -8   0   6      397.37      530.99     20.03 o 
  -7   0   6     1094.91     1277.21     78.68 o 
  -6   0   6     5050.21     4720.93     51.28 o 
  -5   0   6     1253.11     1464.73     31.13 o 
  -4   0   6     8490.39     8258.78     79.74 o 
  -3   0   6     3068.47     3050.75     37.73 o 
  -2   0   6      126.21      125.86     11.67 o 
  -1   0   6     7692.29     7706.18     89.24 o 
   0   0   6     3265.10     2938.70     41.42 o 
   1   0   6      127.64      194.75      9.62 o 
   2   0   6     2028.91     2429.93     31.35 o 
   3   0   6       53.21       42.10      8.62 o 
   4   0   6    11547.41    11583.97    119.32 o 
   5   0   6     3989.90     4346.51     54.84 o 
   6   0   6    17726.31    20926.17    382.20 o 
   7   0   6       67.79       65.37     10.35 o 
   8   0   6     1537.50     1888.22     54.65 o 
   9   0   6     2236.80     2048.44     42.93 o 
  10   0   6     1496.68     1359.76     27.67 o 
  11   0   6      873.53      806.25     20.08 o 
  12   0   6      323.31      351.81     21.07 o 
  13   0   6      514.28      537.96     33.53 o 
  14   0   6     1511.78     1614.16     40.78 o 
  15   0   6       96.45       95.72     28.34 o 
  16   0   6        0.07       -0.51     12.06 o 
  17   0   6       53.90       30.10     14.02 o 
  18   0   6       38.06       45.69     37.95 o 
  19   0   6       38.13       22.54     31.24 o 
  20   0   6      462.41      491.37     30.64 o 
 -21   1   6       13.38        8.05      7.02 o 
 -20   1   6      425.98      442.59     35.72 o 
 -19   1   6       96.56      104.78     18.05 o 
 -18   1   6      324.11      344.72     27.27 o 
 -17   1   6        3.29        7.51      7.45 o 
 -16   1   6      113.48      121.96     20.21 o 
 -15   1   6     2056.49     2306.37     38.38 o 
 -14   1   6       17.19        9.73      4.74 o 
 -13   1   6      386.34      360.93     16.30 o 
 -12   1   6        0.84       12.19      6.88 o 
 -11   1   6     1089.60     1083.50     22.07 o 
 -10   1   6       10.71       12.71      6.30 o 
  -9   1   6      369.50      365.67     16.25 o 
  -8   1   6      449.30      489.50     19.35 o 
  -7   1   6      192.78      220.79     10.28 o 
  -6   1   6      680.15      616.63     14.45 o 
  -5   1   6      293.67      289.94     10.32 o 
  -4   1   6       30.04       23.02      4.37 o 
  -3   1   6       63.90       40.13      5.77 o 
  -2   1   6    17877.09    17999.35    132.32 o 
  -1   1   6     2377.39     2249.06     19.74 o 
   0   1   6    16446.80    16914.41    141.56 o 
   1   1   6      115.29       54.33      7.77 o 
   2   1   6     8283.88     8241.60     95.81 o 
   3   1   6      578.32      560.87      8.57 o 
   4   1   6     3089.41     2929.20     19.09 o 
   5   1   6       14.27       10.52      2.79 o 
   6   1   6     1324.73     1264.43     22.82 o 
   7   1   6     2003.57     2075.00     23.83 o 
   8   1   6       17.75        7.05      2.46 o 
   9   1   6       48.78       53.91      6.00 o 
  10   1   6        1.93        4.71      3.92 o 
  11   1   6       72.86       58.43      7.20 o 
  12   1   6      579.35      571.63     13.84 o 
  13   1   6      892.52      853.52     25.78 o 
  14   1   6      408.39      361.60     18.88 o 
  15   1   6      595.14      531.41     19.05 o 
  16   1   6        0.08        7.94      6.73 o 
  17   1   6       69.54       67.12     15.20 o 
  18   1   6       37.42       32.05     11.22 o 
  19   1   6       67.74       69.20     30.75 o 
  20   1   6        3.34        7.06     17.16 o 
 -21   2   6        9.27       13.01      6.25 o 
 -20   2   6        2.07        7.37      6.90 o 
 -19   2   6       58.33       50.03     14.47 o 
 -18   2   6      235.13      225.64     35.83 o 
 -17   2   6      653.57      694.27     21.89 o 
 -16   2   6       98.74       81.12     14.24 o 
 -15   2   6      119.11      131.23     18.16 o 
 -14   2   6       27.20        4.61      8.21 o 
 -13   2   6        9.90        2.78      7.32 o 
 -12   2   6      126.21      114.08     15.22 o 
 -11   2   6        0.07        8.78      7.26 o 
 -10   2   6       77.09       63.87     11.89 o 
  -9   2   6      968.02     1073.18     21.46 o 
  -8   2   6      262.75      228.95     15.11 o 
  -7   2   6        0.65        3.84      3.04 o 
  -6   2   6      115.17      102.14      7.75 o 
  -5   2   6      731.52      877.43     18.03 o 
  -4   2   6     1826.28     1644.10     17.01 o 
  -3   2   6      193.50      183.52      6.25 o 
  -2   2   6      518.35      583.09      9.16 o 
  -1   2   6      253.27      416.08      7.50 o 
   0   2   6       38.33       18.93      4.30 o 
   1   2   6     5074.69     5180.22     61.10 o 
   2   2   6      528.98      463.26     10.49 o 
   3   2   6     2216.96     2564.58     23.48 o 
   4   2   6        8.63       16.37      2.79 o 
   5   2   6      512.24      715.80     15.44 o 
   6   2   6     3810.96     4027.99     46.81 o 
   7   2   6      491.48      466.43     15.26 o 
   8   2   6       55.11       39.09      9.57 o 
   9   2   6       69.25      107.13     16.85 o 
  10   2   6       36.95       27.49      3.41 o 
  11   2   6      297.89      262.94      9.58 o 
  12   2   6        0.04        0.62      1.45 o 
  13   2   6        7.41        1.69      2.70 o 
  14   2   6      103.90      102.11     17.52 o 
  15   2   6        9.64        7.28      8.45 o 
  16   2   6       24.62       10.77      6.37 o 
  17   2   6       31.19       20.86      8.16 o 
  18   2   6       75.51       82.51     29.01 o 
  19   2   6        0.43        8.85     12.15 o 
  20   2   6       19.96       21.30     11.93 o 
 -20   3   6     1138.42     1449.43     27.08 o 
 -19   3   6        0.14       10.73      5.56 o 
 -18   3   6       57.28       70.44     14.22 o 
 -17   3   6        2.41        6.82      7.87 o 
 -16   3   6       62.22       63.64     12.69 o 
 -15   3   6      784.64      848.40     20.06 o 
 -14   3   6      167.72      121.13     19.64 o 
 -13   3   6       86.17      109.69     12.53 o 
 -12   3   6      792.69      741.03     20.23 o 
 -11   3   6       19.18       20.64      6.35 o 
 -10   3   6      846.12      866.55     20.62 o 
  -9   3   6       93.55      101.92     13.92 o 
  -8   3   6      704.84      717.30     15.13 o 
  -7   3   6      139.32      131.95     11.35 o 
  -6   3   6     7251.94     7521.76     56.75 o 
  -5   3   6      693.93      659.78     13.03 o 
  -4   3   6       24.67       28.99      4.52 o 
  -3   3   6      121.39      156.88      8.71 o 
  -2   3   6     1885.35     2177.19     23.99 o 
  -1   3   6     1291.59     1201.10     14.55 o 
   0   3   6      304.07      347.52      8.32 o 
   1   3   6      237.47      324.36      6.03 o 
   2   3   6       41.33       30.12      4.24 o 
   3   3   6     6016.17     6224.61     58.03 o 
   4   3   6      265.09      285.43     10.21 o 
   5   3   6      372.39      341.21     23.97 o 
   6   3   6      532.51      510.80     16.56 o 
   7   3   6     2793.46     2937.88     48.57 o 
   8   3   6      414.56      396.92     21.47 o 
   9   3   6      909.23      941.19     19.84 o 
  10   3   6      339.61      378.20     23.49 o 
  11   3   6     1414.81     1475.32     34.51 o 
  12   3   6     1243.58     1304.85     37.48 o 
  13   3   6      901.96      937.31     34.10 o 
  14   3   6      531.53      573.24     25.00 o 
  15   3   6       69.71       63.18     14.54 o 
  16   3   6       33.85       25.52      8.50 o 
  17   3   6       24.48       17.23      7.01 o 
  18   3   6       93.25       85.65     16.28 o 
  19   3   6      256.25      264.11     28.08 o 
 -20   4   6        3.48        4.98      7.11 o 
 -19   4   6       36.32       24.76     10.46 o 
 -18   4   6       44.24       49.45     10.18 o 
 -17   4   6      287.64      295.21     35.10 o 
 -16   4   6      138.09      122.80     21.54 o 
 -15   4   6      544.43      547.83     16.54 o 
 -14   4   6       29.55       24.58      6.96 o 
 -13   4   6      268.26      273.68     25.29 o 
 -12   4   6      362.04      346.46     16.36 o 
 -11   4   6     2301.77     2337.57     34.69 o 
 -10   4   6      968.68      929.07     21.57 o 
  -9   4   6     1898.42     1818.85     29.34 o 
  -8   4   6      114.26      100.57     10.58 o 
  -7   4   6       16.55       12.36      3.66 o 
  -6   4   6     2355.35     2308.66     39.20 o 
  -5   4   6      187.19      193.02     11.40 o 
  -4   4   6      221.38      195.17      8.21 o 
  -3   4   6      649.09      539.37      9.67 o 
  -2   4   6        0.15        2.65      2.82 o 
  -1   4   6      423.58      359.13     10.38 o 
   0   4   6      761.05      873.32     12.38 o 
   1   4   6      376.61      397.57      7.32 o 
   2   4   6     1836.15     2114.37     27.36 o 
   3   4   6        1.10        2.35      4.17 o 
   4   4   6     1608.91     1593.07     21.51 o 
   5   4   6      110.19       92.27     15.01 o 
   6   4   6      994.66      917.81     28.61 o 
   7   4   6     2424.43     2517.49     67.96 o 
   8   4   6       19.18       11.10      7.44 o 
   9   4   6     2311.10     2359.54     52.20 o 
  10   4   6      623.35      572.20     16.87 o 
  11   4   6       45.36       48.57     11.45 o 
  12   4   6        2.31       -3.50      7.97 o 
  13   4   6      420.71      451.40     22.47 o 
  14   4   6      169.08      146.99     28.19 o 
  15   4   6       66.45       48.07     14.14 o 
  16   4   6      107.71      105.87     18.67 o 
  17   4   6       17.92       22.80      7.27 o 
  18   4   6       49.69       63.10     17.55 o 
  19   4   6       30.24       32.50     12.75 o 
 -19   5   6        0.98       -0.26      6.37 o 
 -18   5   6        4.98        6.70      5.91 o 
 -17   5   6        2.16        3.07      7.49 o 
 -16   5   6       33.43       23.68      7.36 o 
 -15   5   6      121.80      122.08     19.01 o 
 -14   5   6      295.87      235.11     22.29 o 
 -13   5   6      173.55      220.72     21.53 o 
 -12   5   6       17.32       11.73      6.28 o 
 -11   5   6       32.34       13.68      7.01 o 
 -10   5   6      221.72      241.52     30.29 o 
  -9   5   6      894.78      840.65     23.23 o 
  -8   5   6      768.48      694.08     17.26 o 
  -7   5   6       27.57       21.48      4.32 o 
  -6   5   6      184.51      214.67      7.30 o 
  -5   5   6      230.09      230.79      6.55 o 
  -4   5   6     4201.14     4436.27     47.48 o 
  -3   5   6      592.69      658.35      7.66 o 
  -2   5   6     1379.06     1413.83     22.21 o 
  -1   5   6     1692.57     1785.38     27.44 o 
   0   5   6      271.19      302.24      9.43 o 
   1   5   6      535.73      527.15      9.47 o 
   2   5   6      893.41      863.40     13.67 o 
   3   5   6       35.73       39.12      4.72 o 
   4   5   6     1227.58     1377.16     18.10 o 
   5   5   6       99.55       87.11      4.41 o 
   6   5   6       60.41       60.49      7.05 o 
   7   5   6      367.31      388.43     19.41 o 
   8   5   6      183.12      184.36     16.10 o 
   9   5   6      290.89      315.07     15.49 o 
  10   5   6        3.82        1.74      5.17 o 
  11   5   6      223.03      234.61     24.71 o 
  12   5   6       76.90       70.95     12.73 o 
  13   5   6        2.95        1.96     10.26 o 
  14   5   6       77.32       61.19     15.23 o 
  15   5   6       21.09       14.41      5.96 o 
  16   5   6        0.44        3.48      8.81 o 
  17   5   6       89.37       58.40     19.15 o 
  18   5   6       49.32       41.34     13.24 o 
 -19   6   6       29.11       23.53      9.53 o 
 -18   6   6      169.36      124.19     32.51 o 
 -17   6   6       92.40       98.88     21.63 o 
 -16   6   6        5.59        1.52      4.93 o 
 -15   6   6      171.17      165.67     22.68 o 
 -14   6   6        5.48        8.25      5.07 o 
 -13   6   6       72.89       46.33      8.65 o 
 -12   6   6       46.92       22.06     10.74 o 
 -11   6   6      415.78      396.32     21.03 o 
 -10   6   6       37.97       27.87      6.50 o 
  -9   6   6      325.71      347.02     11.65 o 
  -8   6   6       27.81       21.55      4.63 o 
  -7   6   6     2149.59     2085.36     43.86 o 
  -6   6   6      208.70      181.03      6.98 o 
  -5   6   6     2934.13     2971.89     45.47 o 
  -4   6   6       59.29       90.92     16.83 o 
  -3   6   6     1428.74     1495.77     28.29 o 
  -2   6   6       68.99       66.98     11.93 o 
  -1   6   6      562.72      610.51     15.81 o 
   0   6   6        2.07        0.34      1.29 o 
   1   6   6      176.56      176.10      5.89 o 
   2   6   6     2132.50     2305.34     30.79 o 
   3   6   6     1117.20     1118.03     19.46 o 
   4   6   6       87.10       98.10      5.93 o 
   5   6   6     1503.88     1501.98     18.60 o 
   6   6   6      390.57      387.18      9.33 o 
   7   6   6        1.75       -2.06      5.09 o 
   8   6   6      309.20      319.81     14.22 o 
   9   6   6       41.93       31.93      8.40 o 
  10   6   6      508.57      536.67     16.60 o 
  11   6   6        6.26        4.42      5.05 o 
  12   6   6      200.23      199.95     35.04 o 
  13   6   6      166.58      179.18     20.47 o 
  14   6   6        4.00       -4.03      9.75 o 
  15   6   6       39.93       28.99     12.59 o 
  16   6   6        0.00       10.29      6.91 o 
  17   6   6       50.05       35.30      9.85 o 
  18   6   6      203.92      226.09     45.75 o 
 -18   7   6      126.83       82.21     31.99 o 
 -17   7   6        1.70       -5.92      8.98 o 
 -16   7   6        6.19       14.66      6.80 o 
 -15   7   6        2.17        5.91     10.18 o 
 -14   7   6       86.37       61.42     12.75 o 
 -13   7   6      135.01       88.87     20.82 o 
 -12   7   6        7.99        5.53     12.41 o 
 -11   7   6      216.74      178.77     33.49 o 
 -10   7   6      348.26      355.95     13.94 o 
  -9   7   6      189.59      138.00     16.17 o 
  -8   7   6       75.38       72.19     11.07 o 
  -7   7   6      131.30      156.37     29.02 o 
  -6   7   6     6404.31     6903.90     95.47 o 
  -5   7   6      546.64      528.64     21.76 o 
  -4   7   6     1597.37     1743.05     30.05 o 
  -3   7   6      691.68      697.82     26.90 o 
  -2   7   6      268.88      293.87     20.66 o 
  -1   7   6      285.33      267.42     17.62 o 
   0   7   6      555.84      574.31     20.32 o 
   1   7   6      566.72      469.24      6.83 o 
   2   7   6        1.73       -0.51      3.34 o 
   3   7   6      637.03      633.79     16.21 o 
   4   7   6       36.62       23.56      4.08 o 
   5   7   6      188.36      147.87      8.94 o 
   6   7   6     1355.60     1467.61     29.35 o 
   7   7   6     2043.53     2177.92     26.99 o 
   8   7   6      635.68      658.55     21.70 o 
   9   7   6        2.35        5.47      5.27 o 
  10   7   6      230.35      249.99     21.78 o 
  11   7   6      355.60      348.92     24.18 o 
  12   7   6       11.13        9.01      7.79 o 
  13   7   6        5.09        4.70      5.48 o 
  14   7   6      118.18      103.21     28.02 o 
  15   7   6      364.99      355.02     18.75 o 
  16   7   6      236.78      280.51     19.39 o 
  17   7   6       79.76       63.64     17.31 o 
 -16   8   6      620.40      789.54     30.17 o 
 -15   8   6       68.17       44.92     17.60 o 
 -14   8   6      420.65      464.76     35.62 o 
 -13   8   6       17.16       13.27     10.09 o 
 -12   8   6       31.01       19.15     11.99 o 
 -11   8   6       54.06       60.73     16.26 o 
 -10   8   6      456.25      455.27     34.61 o 
  -9   8   6       13.32       14.52      9.47 o 
  -8   8   6      150.80      137.15     30.80 o 
  -7   8   6       49.32       47.37     12.86 o 
  -6   8   6        0.07        7.15      7.17 o 
  -5   8   6      410.15      391.33     26.01 o 
  -4   8   6      803.75      789.42     19.80 o 
  -3   8   6      402.14      418.62     15.07 o 
  -2   8   6     1249.20     1343.00     36.76 o 
  -1   8   6     4539.69     4801.82     71.76 o 
   0   8   6        1.79       -0.17      6.18 o 
   1   8   6      615.42      655.98     21.33 o 
   2   8   6       84.87       86.94      8.67 o 
   3   8   6     2358.52     2484.94     27.33 o 
   4   8   6      470.04      449.35     16.90 o 
   5   8   6     2178.73     2315.72     36.40 o 
   6   8   6       40.92       46.67      7.89 o 
   7   8   6      269.71      284.18     23.93 o 
   8   8   6       20.85       11.42      5.23 o 
   9   8   6       48.12       41.01     10.05 o 
  10   8   6       32.81       38.89      9.35 o 
  11   8   6       43.45       38.46     12.02 o 
  12   8   6      496.60      532.23     21.76 o 
  13   8   6      177.49      148.02     32.88 o 
  14   8   6      400.63      546.20     21.39 o 
  15   8   6        8.54        8.92      7.46 o 
 -15   9   6       15.96       20.23     12.24 o 
 -14   9   6      525.11      625.16     60.12 o 
 -13   9   6       13.82        7.82      4.91 o 
 -12   9   6      174.77      133.05     27.81 o 
 -11   9   6       78.59       67.79     20.24 o 
 -10   9   6       18.04        1.40     16.91 o 
  -9   9   6      257.33      229.92     47.94 o 
  -8   9   6       91.39       97.21     19.18 o 
  -7   9   6      364.99      336.32     25.50 o 
  -6   9   6      129.03      151.74     24.68 o 
  -5   9   6      326.09      359.17     30.34 o 
  -4   9   6       35.17       21.49     11.71 o 
  -3   9   6     1241.52     1352.55     36.16 o 
  -2   9   6        2.85        1.66      9.39 o 
  -1   9   6       91.65      106.87     18.32 o 
   0   9   6       29.62       20.61      6.81 o 
   1   9   6     1036.59     1048.55     22.90 o 
   2   9   6      477.20      460.59     22.60 o 
   3   9   6     1874.29     2098.59     37.93 o 
   4   9   6      137.87      150.89     24.30 o 
   5   9   6      414.57      421.63     12.83 o 
   6   9   6       60.67       57.26     12.89 o 
   7   9   6      245.15      213.74     24.01 o 
   8   9   6      118.13      116.44     18.23 o 
   9   9   6      216.98      191.02     27.91 o 
  10   9   6       87.30       98.41     20.49 o 
  11   9   6      255.62      248.67     27.75 o 
  12   9   6      158.35      172.41     20.67 o 
  13   9   6       20.64       14.81     10.15 o 
  14   9   6       12.60       11.92      9.52 o 
 -13  10   6      225.24      142.94     45.87 o 
 -12  10   6       56.30       31.41     13.82 o 
 -11  10   6      410.19      460.06     38.03 o 
 -10  10   6      354.80      438.12     29.65 o 
  -9  10   6       58.11       49.67     11.72 o 
  -8  10   6      466.98      460.20     30.67 o 
  -7  10   6      702.63      785.65     23.42 o 
  -6  10   6       44.22       41.85     16.07 o 
  -5  10   6       44.53       30.17     10.31 o 
  -4  10   6      138.39      135.04     22.66 o 
  -3  10   6      750.32      805.73     25.03 o 
  -2  10   6      546.50      526.39     25.43 o 
  -1  10   6     1803.72     2057.86     60.62 o 
   0  10   6       16.94       18.00      8.77 o 
   1  10   6     1125.05     1157.82     24.40 o 
   2  10   6        1.28        4.87      6.04 o 
   3  10   6       58.76       58.48     16.67 o 
   4  10   6      291.41      254.89     15.76 o 
   5  10   6       42.31       36.76     14.22 o 
   6  10   6       29.59       21.48     11.05 o 
   7  10   6       29.71       23.63     13.11 o 
   8  10   6      341.93      339.51     91.43 o 
   9  10   6      625.75      734.97     47.14 o 
  10  10   6        6.14       21.21     12.81 o 
  11  10   6      114.18       78.74     43.75 o 
  12  10   6       51.47       64.78     28.22 o 
 -11  11   6      210.74      197.42     34.98 o 
 -10  11   6      526.80      498.09     27.62 o 
  -9  11   6      546.07      619.31     31.07 o 
  -8  11   6      273.57      273.66     33.79 o 
  -7  11   6      123.66      103.39     21.76 o 
  -6  11   6       11.70        9.41      5.88 o 
  -5  11   6      141.73      162.84     26.37 o 
  -4  11   6       19.77        8.37      5.92 o 
  -3  11   6       82.53       96.53     20.10 o 
  -2  11   6       22.35       17.60      6.03 o 
  -1  11   6      734.20      846.61     27.62 o 
   0  11   6      496.93      557.11     35.20 o 
   1  11   6      860.51      906.00     28.97 o 
   2  11   6      460.76      449.31     19.96 o 
   3  11   6      116.99       78.74     23.79 o 
   4  11   6      395.95      415.05     44.54 o 
   5  11   6       50.89       84.42     48.89 o 
   6  11   6      973.93     1137.75    138.27 o 
   7  11   6        3.63        7.80     13.11 o 
   8  11   6       95.36       53.24     23.87 o 
   9  11   6        0.21        5.80     17.28 o 
  10  11   6      110.04      110.29     56.75 o 
  -7  12   6      503.16      587.63     37.53 o 
  -6  12   6      397.66      337.08     27.92 o 
  -5  12   6      131.13       86.94     27.11 o 
  -4  12   6      369.36      306.64     62.69 o 
  -3  12   6       31.79       27.24     12.24 o 
  -2  12   6        0.14        0.81     13.33 o 
  -1  12   6      429.86      442.95     37.89 o 
   0  12   6      191.37      119.76     36.77 o 
   1  12   6        6.55        9.99     14.38 o 
   2  12   6        5.52       -8.28     29.73 o 
   3  12   6      109.01       86.54     28.52 o 
   4  12   6      567.93      591.33     65.27 o 
   5  12   6      105.62       91.31     30.22 o 
   6  12   6       39.57       -1.21     15.53 o 
 -21   1   7        0.13        4.64      6.08 o 
 -20   1   7      328.24      299.16     40.63 o 
 -19   1   7       46.48       36.13     10.85 o 
 -18   1   7        2.13       15.45      6.56 o 
 -17   1   7     1728.98     1898.35     24.27 o 
 -16   1   7      881.24      911.96     32.87 o 
 -15   1   7      894.37      932.65     19.54 o 
 -14   1   7      246.26      293.94     36.44 o 
 -13   1   7      693.65      674.82     19.89 o 
 -12   1   7     1559.86     1614.71     28.56 o 
 -11   1   7      186.79      174.67     24.23 o 
 -10   1   7       99.13      113.86     14.28 o 
  -9   1   7      474.04      513.94     14.84 o 
  -8   1   7     1026.53     1087.06     21.51 o 
  -7   1   7      205.72      161.43     22.75 o 
  -6   1   7     1155.75     1121.55     19.10 o 
  -5   1   7       88.05      118.73     14.89 o 
  -4   1   7     1715.86     1933.60     23.41 o 
  -3   1   7     2730.14     2974.33     22.38 o 
  -2   1   7     6112.64     6360.49     38.56 o 
  -1   1   7      708.43      680.01      8.69 o 
   0   1   7      164.81      173.63      7.16 o 
   1   1   7      244.47      213.36      6.61 o 
   2   1   7      921.12      970.44     13.38 o 
   3   1   7      183.70      173.24      6.27 o 
   4   1   7     2108.89     2363.44     20.09 o 
   5   1   7      861.95      892.94     12.00 o 
   6   1   7      322.84      310.62      6.72 o 
   7   1   7        7.30        1.34      2.02 o 
   8   1   7      107.01       92.28      8.26 o 
   9   1   7     1243.07     1150.99     17.12 o 
  10   1   7       80.42       92.29      8.82 o 
  11   1   7       72.54       77.34      8.06 o 
  12   1   7      597.88      617.91     13.55 o 
  13   1   7      196.45      174.86     17.47 o 
  14   1   7     1888.60     2010.89     32.43 o 
  15   1   7      513.99      527.53     24.52 o 
  16   1   7      391.68      361.35     23.82 o 
  17   1   7      431.48      429.55     38.82 o 
  18   1   7      235.10      202.50     55.81 o 
  19   1   7        9.87       13.64      9.52 o 
  20   1   7      208.68      130.63     47.61 o 
 -21   2   7       95.36       86.26     19.42 o 
 -20   2   7      161.14      102.13     19.68 o 
 -19   2   7       65.67       54.72     12.91 o 
 -18   2   7      311.16      281.52     38.83 o 
 -17   2   7       14.98       21.22      8.72 o 
 -16   2   7      421.39      472.82     40.66 o 
 -15   2   7       48.03       42.91      9.55 o 
 -14   2   7        1.07       15.92      5.36 o 
 -13   2   7       42.42       28.09      8.10 o 
 -12   2   7      726.95      758.18     18.58 o 
 -11   2   7     1091.49     1073.64     24.04 o 
 -10   2   7     4351.86     4605.41     68.78 o 
  -9   2   7      236.91      187.45     21.18 o 
  -8   2   7      926.44      851.98     27.20 o 
  -7   2   7      238.16      229.86     11.69 o 
  -6   2   7       40.01       32.69      6.22 o 
  -5   2   7      403.97      406.57     11.59 o 
  -4   2   7     1297.45     1044.59     20.24 o 
  -3   2   7     4806.83     4635.02     33.26 o 
  -2   2   7      642.33      477.97      9.68 o 
  -1   2   7     2655.05     2358.40     24.47 o 
   0   2   7      466.46      410.80      9.45 o 
   1   2   7      660.36      646.58     13.24 o 
   2   2   7     3311.70     3373.19     23.24 o 
   3   2   7    13638.21    14186.35    107.52 o 
   4   2   7     1613.16     1639.09     26.29 o 
   5   2   7     1531.23     1540.83     23.73 o 
   6   2   7      524.55      566.88     22.79 o 
   7   2   7      347.77      332.54     14.89 o 
   8   2   7     4693.98     5068.25     75.65 o 
   9   2   7     1384.21     1595.38     35.82 o 
  10   2   7       34.29       27.71      7.87 o 
  11   2   7       11.97        3.73      2.85 o 
  12   2   7     1172.13     1258.76     44.09 o 
  13   2   7      797.41      766.37     25.73 o 
  14   2   7      696.91      725.31     22.07 o 
  15   2   7       36.79       32.89     12.19 o 
  16   2   7      813.97      837.55     30.36 o 
  17   2   7      273.82      273.26     29.46 o 
  18   2   7      319.11      320.51     39.76 o 
  19   2   7       41.87       35.00     14.64 o 
 -20   3   7      267.83      212.18     45.39 o 
 -19   3   7       93.68       70.05     16.12 o 
 -18   3   7      114.95       92.97     16.81 o 
 -17   3   7       26.94       23.06      9.49 o 
 -16   3   7      542.73      611.18     26.57 o 
 -15   3   7       21.48       19.43     10.58 o 
 -14   3   7       35.91       34.42     11.25 o 
 -13   3   7      101.96      136.48     18.30 o 
 -12   3   7       29.69       15.70      6.75 o 
 -11   3   7     1965.19     2046.26     54.48 o 
 -10   3   7      167.39      151.52     18.78 o 
  -9   3   7       64.05       71.56     10.21 o 
  -8   3   7      108.66      155.19     18.31 o 
  -7   3   7     2521.63     2533.13     45.05 o 
  -6   3   7     1310.35     1246.59     22.32 o 
  -5   3   7      963.90      933.11     15.08 o 
  -4   3   7       66.95       62.23      8.43 o 
  -3   3   7     1796.37     1888.94     24.92 o 
  -2   3   7      264.15      221.76      8.16 o 
  -1   3   7    22045.25    24140.00    133.63 o 
   0   3   7     1718.37     1792.42     34.63 o 
   1   3   7    11150.94    11403.84    146.98 o 
   2   3   7      160.24      188.62      8.12 o 
   3   3   7       51.68       49.08      6.19 o 
   4   3   7     1799.45     2025.36     17.40 o 
   5   3   7     1179.52     1234.39     32.77 o 
   6   3   7       33.09       28.07      7.51 o 
   7   3   7      778.51      698.48     15.68 o 
   8   3   7       32.92       19.43      6.32 o 
   9   3   7      224.32      263.38     21.53 o 
  10   3   7      806.29      899.53     40.89 o 
  11   3   7     2003.06     2032.89     34.46 o 
  12   3   7       86.64       76.40     15.23 o 
  13   3   7      326.79      315.34     22.16 o 
  14   3   7       49.44       39.81      7.72 o 
  15   3   7      148.34      118.99     21.13 o 
  16   3   7      401.99      439.42     27.57 o 
  17   3   7        0.93        5.92      5.14 o 
  18   3   7       64.16       55.13     13.97 o 
  19   3   7       12.54       14.80     10.02 o 
 -20   4   7       68.32       49.32     11.55 o 
 -19   4   7        0.54       -1.06      9.24 o 
 -18   4   7       41.44       29.74      8.50 o 
 -17   4   7       14.99       14.19      6.70 o 
 -16   4   7       77.30       52.32     11.59 o 
 -15   4   7      477.60      516.56     24.20 o 
 -14   4   7      119.53       63.22     14.16 o 
 -13   4   7      348.24      326.18     29.39 o 
 -12   4   7       61.47       71.98     15.16 o 
 -11   4   7      364.54      315.23     20.63 o 
 -10   4   7       12.53       18.17      6.51 o 
  -9   4   7     1141.91     1197.61     23.82 o 
  -8   4   7      106.44       90.87     10.12 o 
  -7   4   7     2801.65     2838.42     32.92 o 
  -6   4   7     2250.30     2353.37     29.13 o 
  -5   4   7      498.45      469.83     10.19 o 
  -4   4   7     2149.95     2277.76     33.16 o 
  -3   4   7      736.14      681.07     12.17 o 
  -2   4   7      148.15      130.52      9.76 o 
  -1   4   7       13.71       21.25      3.99 o 
   0   4   7    11297.99    12524.60     90.37 o 
   1   4   7       34.82       36.35      5.54 o 
   2   4   7      222.42      224.16      5.98 o 
   3   4   7      160.54      146.08      6.36 o 
   4   4   7      399.21      418.58     11.36 o 
   5   4   7     1475.01     1493.31     31.39 o 
   6   4   7      668.42      708.28     15.54 o 
   7   4   7      570.86      554.86     16.29 o 
   8   4   7      384.99      407.40     18.51 o 
   9   4   7     7507.53     8146.97    101.37 o 
  10   4   7       74.59       66.98     11.11 o 
  11   4   7       39.25       23.54      7.64 o 
  12   4   7      124.76      125.80     17.70 o 
  13   4   7      255.80      249.81     15.06 o 
  14   4   7      102.26      104.39     17.57 o 
  15   4   7       71.41       54.06     14.96 o 
  16   4   7        6.33        7.72      7.75 o 
  17   4   7      190.61      173.51     45.66 o 
  18   4   7        0.15        8.19      6.78 o 
  19   4   7       25.32        8.22      8.95 o 
 -19   5   7      130.14      130.73     27.71 o 
 -18   5   7      172.16      110.08     30.05 o 
 -17   5   7      930.45     1157.02     34.76 o 
 -16   5   7       18.50        9.56      7.65 o 
 -15   5   7      410.01      408.88     22.00 o 
 -14   5   7       79.86       58.12     11.28 o 
 -13   5   7       47.10       33.78      8.06 o 
 -12   5   7      214.83      204.24     27.30 o 
 -11   5   7      361.03      370.91     16.10 o 
 -10   5   7     1903.25     1855.65     44.06 o 
  -9   5   7        1.16        2.31      3.34 o 
  -8   5   7      689.91      688.19     20.13 o 
  -7   5   7     1869.41     1748.82     23.69 o 
  -6   5   7      165.05      182.97      6.97 o 
  -5   5   7       65.90       75.59      6.99 o 
  -4   5   7     4167.37     4301.52     47.90 o 
  -3   5   7     2057.94     2144.94     24.28 o 
  -2   5   7      108.14       86.56      8.62 o 
  -1   5   7     2326.47     2502.41     33.89 o 
   0   5   7       38.13       37.40      4.69 o 
   1   5   7        1.09        0.37      1.49 o 
   2   5   7     3578.23     3629.73     40.50 o 
   3   5   7        4.78        0.01      1.90 o 
   4   5   7     4085.10     4247.75     46.44 o 
   5   5   7     1250.05     1235.43     22.65 o 
   6   5   7        6.92       17.89      7.12 o 
   7   5   7      736.60      747.26     29.77 o 
   8   5   7     3844.82     4183.49     70.05 o 
   9   5   7      247.42      260.87     21.52 o 
  10   5   7     1936.55     2062.79     34.99 o 
  11   5   7        0.13        5.70      6.52 o 
  12   5   7      327.25      312.16     18.55 o 
  13   5   7       44.33       33.75      8.65 o 
  14   5   7       50.05       40.02     10.61 o 
  15   5   7      153.75      155.10     32.44 o 
  16   5   7      198.78      215.49     46.02 o 
  17   5   7      124.14      134.67     31.03 o 
  18   5   7       93.64       47.00     16.33 o 
 -18   6   7       12.00        5.69      8.46 o 
 -17   6   7       52.57       27.64     12.00 o 
 -16   6   7        8.80       11.16      5.32 o 
 -15   6   7      187.96      195.13     27.66 o 
 -14   6   7      142.31      117.74     18.38 o 
 -13   6   7      530.69      559.95     14.91 o 
 -12   6   7      328.05      284.82     30.55 o 
 -11   6   7      273.34      297.50     30.98 o 
 -10   6   7       22.75       15.03      5.89 o 
  -9   6   7      657.65      626.57     24.75 o 
  -8   6   7     2517.41     2485.98     41.54 o 
  -7   6   7      504.37      486.85     13.87 o 
  -6   6   7     5457.63     5444.72     48.99 o 
  -5   6   7     1263.21     1304.70     22.39 o 
  -4   6   7       22.12       10.38      8.42 o 
  -3   6   7      866.66      926.58     32.21 o 
  -2   6   7      152.59      108.68     24.48 o 
  -1   6   7        4.98        5.01      8.25 o 
   0   6   7      524.89      467.70     10.25 o 
   1   6   7      221.52      225.54      9.82 o 
   2   6   7      971.86      932.75     18.21 o 
   3   6   7        2.89        0.21      2.68 o 
   4   6   7      254.16      231.04     16.58 o 
   5   6   7       84.58       69.05      8.38 o 
   6   6   7     4430.08     4543.14     50.14 o 
   7   6   7      651.21      695.00     14.86 o 
   8   6   7     2239.87     2367.95     46.34 o 
   9   6   7      802.94      883.05     19.48 o 
  10   6   7       95.55      118.53     18.64 o 
  11   6   7       58.81       43.11      9.96 o 
  12   6   7      109.25       91.22     17.90 o 
  13   6   7        0.91        5.94      6.98 o 
  14   6   7       33.22       16.41     11.08 o 
  15   6   7      124.10      141.58     31.46 o 
  16   6   7        0.69        8.29      6.25 o 
  17   6   7       47.33       38.67     14.96 o 
 -17   7   7      304.84      355.24     48.47 o 
 -16   7   7       11.16        3.38      6.65 o 
 -15   7   7        9.31       20.02      7.97 o 
 -14   7   7       31.33        9.83      9.28 o 
 -13   7   7      249.50      258.53     45.66 o 
 -12   7   7       55.22       44.32     10.58 o 
 -11   7   7      556.69      636.78     30.98 o 
 -10   7   7      842.53      816.45     26.65 o 
  -9   7   7       92.14       89.43     18.56 o 
  -8   7   7       28.10       20.29      4.52 o 
  -7   7   7      625.67      636.78     21.20 o 
  -6   7   7      640.34      680.66     17.89 o 
  -5   7   7       28.17       33.06     11.61 o 
  -4   7   7     1351.14     1431.25     37.44 o 
  -3   7   7      139.64      160.22     29.77 o 
  -2   7   7       22.66       18.50      9.05 o 
  -1   7   7       86.65       94.94     16.54 o 
   0   7   7        0.67        6.66      5.23 o 
   1   7   7       72.87       55.17      5.92 o 
   2   7   7     1051.02     1007.68     26.79 o 
   3   7   7      224.08      229.32      8.88 o 
   4   7   7     3137.35     3272.40     39.67 o 
   5   7   7     2723.41     2874.32     35.04 o 
   6   7   7     1150.53     1187.14     16.47 o 
   7   7   7      548.87      554.01     17.98 o 
   8   7   7        4.71        4.35      6.28 o 
   9   7   7      835.36      894.24     17.31 o 
  10   7   7       52.26       56.20     10.86 o 
  11   7   7      737.34      803.01     19.47 o 
  12   7   7        7.94        9.17      5.94 o 
  13   7   7      505.39      579.08     23.37 o 
  14   7   7       12.87       17.45      5.80 o 
  15   7   7       11.85       23.96      9.64 o 
  16   7   7       81.24       74.77     16.32 o 
 -16   8   7        0.14        2.98     11.76 o 
 -15   8   7       36.68       28.55     12.99 o 
 -14   8   7      175.50      115.34     31.06 o 
 -13   8   7      298.57      321.40     21.61 o 
 -12   8   7      348.43      412.58     26.61 o 
 -11   8   7       11.03        8.63      7.59 o 
 -10   8   7       60.43       65.25     19.56 o 
  -9   8   7        0.51        5.34     10.33 o 
  -8   8   7       35.95       48.66     10.80 o 
  -7   8   7      363.57      355.27     30.41 o 
  -6   8   7      978.18      915.62     28.72 o 
  -5   8   7     1035.71     1103.41     33.84 o 
  -4   8   7        4.20        5.93      8.04 o 
  -3   8   7     3855.55     4198.22     55.34 o 
  -2   8   7      509.40      566.75     18.97 o 
  -1   8   7     1847.30     2015.22     29.10 o 
   0   8   7     1200.19     1246.95     39.47 o 
   1   8   7      420.94      466.88     25.56 o 
   2   8   7      594.60      538.59      8.59 o 
   3   8   7     1033.01     1048.30     17.53 o 
   4   8   7      232.55      192.30     13.73 o 
   5   8   7      614.69      610.48     19.59 o 
   6   8   7       79.61       89.11     18.73 o 
   7   8   7       79.20       56.95     16.65 o 
   8   8   7       18.03       16.69      6.59 o 
   9   8   7       11.62        6.85      5.38 o 
  10   8   7       10.84        9.76      5.02 o 
  11   8   7       51.53       38.85     12.28 o 
  12   8   7      996.49     1089.08     17.02 o 
  13   8   7       69.55       49.74     14.53 o 
  14   8   7        9.57        6.71      5.14 o 
  15   8   7       10.24        6.60      4.62 o 
 -15   9   7      149.70       78.62     20.36 o 
 -14   9   7       98.15       68.25     18.00 o 
 -13   9   7       27.70       34.73     13.32 o 
 -12   9   7       24.80       26.45      9.21 o 
 -11   9   7      136.78      129.59     25.72 o 
 -10   9   7       29.52       25.77      7.37 o 
  -9   9   7       29.34       19.69      9.23 o 
  -8   9   7      168.11      167.10     35.71 o 
  -7   9   7      181.79      139.67     35.56 o 
  -6   9   7      145.11      144.59     28.06 o 
  -5   9   7       43.05       39.20     12.64 o 
  -4   9   7       25.68       28.26      9.91 o 
  -3   9   7     1486.20     1654.10     35.54 o 
  -2   9   7       13.69       21.41      7.95 o 
  -1   9   7     2589.19     2790.77     44.40 o 
   0   9   7      715.36      769.55     31.76 o 
   1   9   7      461.14      486.17     26.31 o 
   2   9   7      339.57      345.56     21.97 o 
   3   9   7        4.78        0.90     12.08 o 
   4   9   7        2.69        9.73      7.14 o 
   5   9   7       47.97       34.50     11.12 o 
   6   9   7       22.48       19.76     11.31 o 
   7   9   7       65.45       60.32     15.09 o 
   8   9   7      232.22      267.01     16.73 o 
   9   9   7      235.75      244.92     20.73 o 
  10   9   7       22.99        8.37      5.22 o 
  11   9   7       45.77       26.22      9.79 o 
  12   9   7       42.01       35.14     10.63 o 
  13   9   7      209.73      211.71     41.20 o 
 -13  10   7      130.51       98.27     21.31 o 
 -12  10   7        0.80        6.79     10.04 o 
 -11  10   7      223.75      254.43     31.22 o 
 -10  10   7      276.52      250.81     23.71 o 
  -9  10   7        2.91       10.26      7.10 o 
  -8  10   7        0.06        8.96     12.55 o 
  -7  10   7        3.08       -3.24     10.51 o 
  -6  10   7       27.42       23.44     10.86 o 
  -5  10   7       28.20       41.02     14.59 o 
  -4  10   7      288.83      309.36     33.39 o 
  -3  10   7      579.12      664.93     21.09 o 
  -2  10   7       79.12       93.77     20.63 o 
  -1  10   7        3.35       -2.27      8.98 o 
   0  10   7       41.99       16.42     13.09 o 
   1  10   7      229.26      233.30     37.46 o 
   2  10   7       94.56       77.76     17.85 o 
   3  10   7      121.75      116.09     23.56 o 
   4  10   7       76.45       58.34     19.11 o 
   5  10   7       77.20       47.41     19.50 o 
   6  10   7      138.06      119.87     26.83 o 
   7  10   7      247.97      281.43     43.63 o 
   8  10   7      233.58      176.64     80.25 o 
   9  10   7      139.23      160.08     56.99 o 
  10  10   7       17.52       -9.13     23.02 o 
  11  10   7      185.03      143.28     66.05 o 
  12  10   7       17.96       -7.19     20.61 o 
 -10  11   7       66.22       35.40      9.99 o 
  -9  11   7        3.36        7.32      8.70 o 
  -8  11   7       28.35       15.73      7.74 o 
  -7  11   7      406.30      421.58     22.05 o 
  -6  11   7       49.46       13.08     20.12 o 
  -5  11   7       30.62       26.83      8.30 o 
  -4  11   7       18.91       27.42     11.58 o 
  -3  11   7      112.80       80.31     19.93 o 
  -2  11   7      424.23      483.55     17.76 o 
  -1  11   7        6.48       16.05      6.69 o 
   0  11   7       45.60       25.93     12.83 o 
   1  11   7       56.33       43.81     26.77 o 
   2  11   7      284.00      312.85     20.68 o 
   3  11   7       94.70       49.61     34.93 o 
   4  11   7       26.89       18.49     19.70 o 
   5  11   7      280.09      278.17    106.30 o 
   6  11   7      170.60      168.24     70.71 o 
   7  11   7      263.73      298.90    121.11 o 
   8  11   7      763.79      917.78     45.75 o 
   9  11   7       63.08       37.77     23.09 o 
  -6  12   7       74.67       54.79     20.88 o 
  -5  12   7       78.84       34.61     27.13 o 
  -4  12   7       23.25       24.93     11.02 o 
  -3  12   7       64.85       43.34     22.78 o 
  -2  12   7      302.56      291.64     57.88 o 
  -1  12   7        0.03       -2.11     12.66 o 
   0  12   7      605.15      674.26     31.67 o 
   1  12   7      250.01      202.99     93.49 o 
   2  12   7      135.15       63.70     31.00 o 
   3  12   7       88.46       83.21     38.98 o 
   4  12   7        1.18        4.35     16.98 o 
   5  12   7      170.51      190.48     76.87 o 
 -21   0   8       81.28       64.89     18.91 o 
 -20   0   8      418.69      453.67     61.67 o 
 -19   0   8       21.86        3.91      9.59 o 
 -18   0   8      119.86      138.00     29.27 o 
 -17   0   8      800.22      850.06     67.60 o 
 -16   0   8     1049.28     1273.85     44.93 o 
 -15   0   8       59.73       79.90     20.14 o 
 -14   0   8     1512.56     1600.60     45.68 o 
 -13   0   8       42.73       60.70     14.02 o 
 -12   0   8      298.58      329.28     62.42 o 
 -11   0   8      515.02      548.31     20.02 o 
 -10   0   8       37.98       33.02     13.36 o 
  -9   0   8      551.60      581.74     23.34 o 
  -8   0   8      207.39      269.38     55.75 o 
  -7   0   8     3400.51     3994.31     76.33 o 
  -6   0   8      294.54      448.43     24.96 o 
  -5   0   8      322.19      308.70     25.35 o 
  -4   0   8      687.88      784.89     67.47 o 
  -3   0   8     7507.26     7261.58     91.84 o 
  -2   0   8     7059.18     6315.02     56.11 o 
  -1   0   8     1070.49     1086.25     27.03 o 
   0   0   8     8301.96     8267.87     82.00 o 
   1   0   8      641.64      647.38     14.81 o 
   2   0   8     3169.06     3223.54     31.74 o 
   3   0   8        0.49       10.28      3.41 o 
   4   0   8     3250.01     3300.87     42.55 o 
   5   0   8     1256.08     1245.10     24.79 o 
   6   0   8     7211.70     7972.98     74.64 o 
   7   0   8      241.88      257.64     11.39 o 
   8   0   8      715.65      742.65     16.10 o 
   9   0   8      467.12      391.62     16.42 o 
  10   0   8      775.67      720.74     17.61 o 
  11   0   8     1675.54     1757.65     47.78 o 
  12   0   8      343.54      308.86     30.39 o 
  13   0   8     3044.87     2968.18     98.32 o 
  14   0   8       51.27       43.41     13.14 o 
  15   0   8      124.60      103.82     36.86 o 
  16   0   8       66.90       84.12     35.47 o 
  17   0   8      170.19      170.30     64.36 o 
  18   0   8       28.93       22.18     23.69 o 
  19   0   8      751.32      919.65     41.52 o 
 -20   1   8      671.48      790.97     26.89 o 
 -19   1   8      141.22      116.55     19.90 o 
 -18   1   8      171.51      163.28     26.19 o 
 -17   1   8      282.44      364.51     26.41 o 
 -16   1   8      108.66       98.63     15.84 o 
 -15   1   8        5.15       10.82      6.24 o 
 -14   1   8      219.92      189.59     24.98 o 
 -13   1   8     4471.81     4938.58     38.60 o 
 -12   1   8       56.00       50.16     11.40 o 
 -11   1   8      350.47      374.14     21.12 o 
 -10   1   8       60.21       76.47     10.60 o 
  -9   1   8      142.99      156.51     19.73 o 
  -8   1   8      605.85      587.84     20.85 o 
  -7   1   8       37.96       71.83     15.17 o 
  -6   1   8       30.49        6.17      6.57 o 
  -5   1   8      162.43      246.29     12.97 o 
  -4   1   8      739.24      503.40     22.40 o 
  -3   1   8      867.99      868.60     17.82 o 
  -2   1   8       33.87      104.19     10.66 o 
  -1   1   8       60.07       80.27      9.58 o 
   0   1   8     7567.30     7424.39     58.22 o 
   1   1   8     1368.15     1345.86     17.92 o 
   3   1   8      354.24      399.49     10.66 o 
   4   1   8      149.60      153.45      6.83 o 
   5   1   8      524.39      455.70     18.85 o 
   6   1   8     1544.88     1468.54     21.41 o 
   7   1   8     1578.41     1607.56     22.27 o 
   8   1   8       62.18       42.43      4.96 o 
   9   1   8      521.37      461.22      6.85 o 
  10   1   8       44.56       39.57      5.20 o 
  11   1   8      464.30      414.43     17.67 o 
  12   1   8      393.29      409.22     14.77 o 
  13   1   8        9.72        3.59      3.36 o 
  14   1   8      172.13      171.23     21.84 o 
  15   1   8      198.47      201.93     40.44 o 
  16   1   8      702.09      725.68     49.56 o 
  17   1   8      307.81      311.41     47.86 o 
  18   1   8       46.63       29.00     18.78 o 
  19   1   8      201.88      158.51     46.92 o 
 -20   2   8        0.91       14.73      9.21 o 
 -19   2   8       54.80       34.07     13.96 o 
 -18   2   8        5.59       14.44      7.99 o 
 -17   2   8      187.80      215.48     22.75 o 
 -16   2   8       55.42       34.24     11.29 o 
 -15   2   8       75.04       54.40     12.95 o 
 -14   2   8        6.11        6.17      7.60 o 
 -13   2   8      431.09      460.06     33.58 o 
 -12   2   8       35.30       24.12      7.37 o 
 -11   2   8       31.72       24.96      7.14 o 
 -10   2   8       77.00       83.33     13.89 o 
  -9   2   8      265.66      216.00     19.96 o 
  -8   2   8      917.85      888.91     23.07 o 
  -7   2   8      237.78      231.50     31.77 o 
  -6   2   8     2124.13     2221.13     20.56 o 
  -5   2   8       77.89      117.93      9.18 o 
  -4   2   8     3673.88     4211.70     48.50 o 
  -3   2   8       11.25        4.87      3.64 o 
  -2   2   8     2342.98     2123.43     32.72 o 
  -1   2   8     1907.24     2173.47     27.78 o 
   0   2   8     4500.98     4758.07     34.56 o 
   1   2   8       14.15       31.36      6.29 o 
   2   2   8       26.54       31.78      5.41 o 
   3   2   8     9418.20    10271.30    114.75 o 
   4   2   8     1213.60     1113.44     17.11 o 
   5   2   8       83.15       86.09      8.05 o 
   6   2   8      914.46      969.68     17.05 o 
   7   2   8     2385.48     2673.49     42.44 o 
   8   2   8      854.38      881.80     22.20 o 
   9   2   8     1663.61     1715.59     43.28 o 
  10   2   8      411.93      408.21     18.82 o 
  11   2   8        2.80       16.04      6.37 o 
  12   2   8      614.43      572.91     21.91 o 
  13   2   8      606.93      643.58     18.50 o 
  14   2   8        2.36       14.73      5.95 o 
  15   2   8      299.97      276.28     25.78 o 
  16   2   8      413.72      450.07     41.23 o 
  17   2   8        0.09       -9.95     13.45 o 
  18   2   8      122.99       73.43     29.87 o 
  19   2   8       41.99       30.44     14.97 o 
 -20   3   8        7.74       12.85      8.36 o 
 -19   3   8       77.50       47.82     12.55 o 
 -18   3   8      249.92      271.91     31.27 o 
 -17   3   8      258.11      226.94     41.38 o 
 -16   3   8      255.32      270.82     28.21 o 
 -15   3   8      149.41      137.37     23.71 o 
 -14   3   8     1474.10     1600.33     37.28 o 
 -13   3   8     1434.36     1584.68     46.41 o 
 -12   3   8     2470.07     2740.88     48.53 o 
 -11   3   8      297.91      341.23     21.80 o 
 -10   3   8     2085.23     1945.72     51.94 o 
  -9   3   8      233.20      228.18     19.05 o 
  -8   3   8     3685.02     3576.92     58.01 o 
  -7   3   8     1447.40     1391.38     23.41 o 
  -6   3   8        0.11        0.82      3.55 o 
  -5   3   8      241.40      194.96     11.70 o 
  -4   3   8     1240.07     1045.71     17.43 o 
  -3   3   8     1408.50     1161.31     34.41 o 
  -2   3   8      717.74      670.79     11.58 o 
  -1   3   8        0.52        3.41      3.30 o 
   0   3   8      898.77      959.89     15.25 o 
   1   3   8     3408.70     3760.85     31.37 o 
   2   3   8     2235.87     2361.87     27.13 o 
   3   3   8      187.15      210.47      6.44 o 
   4   3   8        5.32        3.51      2.28 o 
   5   3   8      478.04      425.27     19.92 o 
   6   3   8        7.96       15.16      4.13 o 
   7   3   8      598.42      544.04     18.87 o 
   8   3   8       48.09       37.17     11.79 o 
   9   3   8      191.39      196.79     17.96 o 
  10   3   8      335.38      345.28     14.43 o 
  11   3   8      227.50      277.30     20.46 o 
  12   3   8       26.68       22.35      7.19 o 
  13   3   8      644.05      612.62     20.14 o 
  14   3   8       71.11       86.86     19.45 o 
  15   3   8       18.09        6.89      6.61 o 
  16   3   8       10.44       14.66      7.04 o 
  17   3   8       64.15       33.17      9.83 o 
  18   3   8       18.01       17.41     12.03 o 
  19   3   8      140.65       97.86     33.94 o 
 -19   4   8       16.76       11.12      7.61 o 
 -18   4   8        0.27        5.13     10.87 o 
 -17   4   8      161.66       93.47     18.46 o 
 -16   4   8      190.83      156.86     22.89 o 
 -15   4   8       59.38       67.14     12.90 o 
 -14   4   8       36.32       14.18      6.28 o 
 -13   4   8        2.88       11.01      5.86 o 
 -12   4   8     1284.36     1331.14     23.39 o 
 -11   4   8       22.57        6.22      7.19 o 
 -10   4   8     1116.57     1209.64     30.08 o 
  -9   4   8      281.54      277.25     26.06 o 
  -8   4   8        0.52        5.91      3.81 o 
  -7   4   8     5112.99     4890.93     68.25 o 
  -6   4   8     1139.87     1070.21     21.51 o 
  -5   4   8      757.00      716.42      8.77 o 
  -4   4   8      109.53      121.28      6.17 o 
  -3   4   8      237.35      276.66      8.11 o 
  -2   4   8      745.23      764.94     14.04 o 
  -1   4   8     1491.08     1752.56     24.59 o 
   0   4   8       64.36       97.11      5.79 o 
   1   4   8      108.23       85.20      5.60 o 
   2   4   8       75.02       78.71      5.87 o 
   3   4   8     2424.46     2387.95     37.52 o 
   4   4   8      241.88      237.00      8.95 o 
   5   4   8      840.45      866.85     29.01 o 
   6   4   8      377.64      370.56     12.14 o 
   7   4   8     1146.69     1117.71     23.70 o 
   8   4   8      691.27      656.68     16.47 o 
   9   4   8     3386.23     3550.17     64.55 o 
  10   4   8       85.92       95.31     13.78 o 
  11   4   8     1869.67     2046.76     35.77 o 
  12   4   8      176.53      194.23     22.25 o 
  13   4   8        4.43        4.96      7.26 o 
  14   4   8        6.44       -2.31      7.49 o 
  15   4   8       42.97       33.25      9.28 o 
  16   4   8      124.95      111.09     21.86 o 
  17   4   8       34.13       36.19     11.53 o 
  18   4   8      189.34      174.48     23.56 o 
 -19   5   8      140.40      109.83     22.47 o 
 -18   5   8        0.48        9.95      6.80 o 
 -17   5   8      106.13       84.35     19.58 o 
 -16   5   8       52.93       39.89     10.06 o 
 -15   5   8       20.24       11.81      9.06 o 
 -14   5   8      263.98      251.75     37.87 o 
 -13   5   8      731.76      794.33     24.69 o 
 -12   5   8      207.04      175.84     24.88 o 
 -11   5   8       65.08       51.92     11.26 o 
 -10   5   8       75.09       72.45     16.20 o 
  -9   5   8      669.39      645.85     18.70 o 
  -8   5   8       12.15       18.49      8.72 o 
  -7   5   8      132.42      114.72     10.30 o 
  -6   5   8       38.16       26.67      4.46 o 
  -5   5   8      481.17      455.92      9.84 o 
  -4   5   8      222.01      207.26      5.91 o 
  -3   5   8      148.66      149.21      8.39 o 
  -2   5   8       19.67        9.15      2.88 o 
  -1   5   8      244.17      232.96     15.22 o 
   0   5   8      844.14      865.66     15.10 o 
   1   5   8      432.02      481.66      7.45 o 
   2   5   8     3177.16     3566.31     40.93 o 
   3   5   8      149.52      129.00      9.81 o 
   4   5   8     1100.70     1130.45     18.10 o 
   5   5   8      241.67      186.75     15.53 o 
   6   5   8       48.10       37.93     11.92 o 
   7   5   8     3454.36     3587.54     47.05 o 
   8   5   8        4.11        5.63      4.42 o 
   9   5   8      950.91     1024.32     26.02 o 
  10   5   8       17.19       20.27      5.10 o 
  11   5   8       87.95       77.43     14.86 o 
  12   5   8     1138.19     1224.09     38.05 o 
  13   5   8      267.50      267.59     16.58 o 
  14   5   8        9.29       17.02      8.01 o 
  15   5   8      135.22      124.62     30.64 o 
  16   5   8       26.60       24.38      7.74 o 
  17   5   8        6.61        4.05      7.59 o 
  18   5   8      115.73       75.83     25.28 o 
 -18   6   8       31.93       21.10      8.84 o 
 -17   6   8       48.73       33.92     17.47 o 
 -16   6   8        8.48        4.64     10.03 o 
 -15   6   8      126.47       80.99     17.41 o 
 -14   6   8        1.83        1.37      6.29 o 
 -13   6   8      393.36      382.23     16.47 o 
 -12   6   8       10.23       13.28      8.00 o 
 -11   6   8       50.10       33.68      8.44 o 
 -10   6   8      971.92      955.85     19.08 o 
  -9   6   8      121.77      109.12     14.42 o 
  -8   6   8     1000.48      841.74     26.60 o 
  -7   6   8     1000.46      958.93     23.75 o 
  -6   6   8       42.72       36.67      6.74 o 
  -5   6   8      503.33      454.17     12.97 o 
  -4   6   8       43.63       41.72      9.44 o 
  -3   6   8      421.11      438.41      8.73 o 
  -2   6   8      226.18      222.38      9.87 o 
  -1   6   8      233.64      199.99     10.09 o 
   0   6   8       82.96       63.59      6.63 o 
   1   6   8      301.62      303.83     19.24 o 
   2   6   8      221.30      223.17     15.64 o 
   3   6   8       13.77        7.30      3.95 o 
   4   6   8        0.28        2.44      3.01 o 
   5   6   8      339.85      314.27     11.91 o 
   6   6   8      533.22      510.39     20.22 o 
   7   6   8     1355.27     1446.90     62.34 o 
   8   6   8       29.48       13.52      6.55 o 
   9   6   8        4.42       11.90      4.70 o 
  10   6   8       31.15       27.33      7.54 o 
  11   6   8       43.24       30.58     10.77 o 
  12   6   8      291.37      285.24     19.49 o 
  13   6   8       86.83       73.58     16.13 o 
  14   6   8        0.23        0.10     10.02 o 
  15   6   8      128.60      111.86     24.62 o 
  16   6   8        0.09        1.09      8.05 o 
  17   6   8       22.16       19.37      8.88 o 
 -17   7   8       22.11       14.68      7.12 o 
 -16   7   8      251.09      212.34     56.12 o 
 -15   7   8       94.82       48.88     15.71 o 
 -14   7   8      153.96      141.88     23.62 o 
 -13   7   8      380.71      405.77     30.45 o 
 -12   7   8      105.44       90.83     16.69 o 
 -11   7   8      104.86      100.18     17.63 o 
 -10   7   8       47.03       27.18     13.86 o 
  -9   7   8       89.83       94.52     16.99 o 
  -8   7   8      160.77      189.12     26.64 o 
  -7   7   8      661.98      638.66     21.42 o 
  -6   7   8        4.54       12.01      8.54 o 
  -5   7   8      288.14      265.62     38.82 o 
  -4   7   8      590.75      574.76     20.57 o 
  -3   7   8     1019.10      956.13     26.12 o 
  -2   7   8        0.76       -7.68      9.17 o 
  -1   7   8     1170.29     1225.14     32.53 o 
   0   7   8      228.20      218.61      7.83 o 
   1   7   8       92.00       75.99      7.83 o 
   2   7   8      993.26      848.25     34.17 o 
   3   7   8       27.89       21.16      5.01 o 
   4   7   8      370.35      377.18     10.10 o 
   5   7   8      367.69      382.72      7.53 o 
   6   7   8      335.31      345.73      9.74 o 
   7   7   8      885.12      983.70     26.92 o 
   8   7   8      202.12      198.48     19.30 o 
   9   7   8      104.69      110.86     22.72 o 
  10   7   8       80.89       78.65     17.79 o 
  11   7   8      703.32      743.04     40.75 o 
  12   7   8      603.86      709.92     21.89 o 
  13   7   8        2.58        4.42      8.69 o 
  14   7   8        7.80       11.25      5.82 o 
  15   7   8      895.74     1054.25     18.54 o 
  16   7   8      336.16      399.46     66.73 o 
 -16   8   8       24.47       18.55      8.32 o 
 -15   8   8       36.35       26.46     10.19 o 
 -14   8   8      558.20      636.53     27.60 o 
 -13   8   8        8.85       13.31     13.53 o 
 -12   8   8      450.62      511.56     41.40 o 
 -11   8   8      166.15      112.91     30.88 o 
 -10   8   8       52.05       37.39     12.36 o 
  -9   8   8       80.48       59.68     12.77 o 
  -8   8   8        0.10       -0.30     11.00 o 
  -7   8   8     1348.32     1427.40     33.90 o 
  -6   8   8       20.64       18.70     11.13 o 
  -5   8   8     4353.08     4674.43     70.15 o 
  -4   8   8        0.16        7.72      9.60 o 
  -3   8   8     1274.63     1385.34     51.43 o 
  -2   8   8        3.89        5.43      7.08 o 
  -1   8   8      721.47      657.44     25.06 o 
   0   8   8      266.35      277.75     22.33 o 
   1   8   8      260.46      224.15     18.33 o 
   2   8   8      147.00      136.88     10.08 o 
   3   8   8       18.75       13.81      3.88 o 
   4   8   8        0.37        3.60      5.02 o 
   5   8   8        0.60        9.19      3.41 o 
   6   8   8       55.66       42.42     11.57 o 
   7   8   8      205.88      210.84     22.10 o 
   8   8   8      138.04      149.31     19.33 o 
   9   8   8      373.42      416.79     15.90 o 
  10   8   8      535.67      611.57     27.75 o 
  11   8   8       20.17       11.95      6.21 o 
  12   8   8      161.51      140.00     27.27 o 
  13   8   8       91.59       60.64     18.62 o 
  14   8   8      214.00      205.64     30.07 o 
 -14   9   8        8.87        8.59      9.50 o 
 -13   9   8        0.11       10.74     10.18 o 
 -12   9   8       62.13       80.21     18.78 o 
 -11   9   8        2.18       16.02      9.92 o 
 -10   9   8      137.36      138.14     33.78 o 
  -9   9   8       17.15        9.25      8.84 o 
  -8   9   8      245.39      270.65     25.05 o 
  -7   9   8     1804.89     1943.40     31.03 o 
  -6   9   8      219.48      218.69     47.73 o 
  -5   9   8       67.14       67.75     15.80 o 
  -4   9   8        0.29       -7.44     10.74 o 
  -3   9   8     1426.49     1607.79     44.80 o 
  -2   9   8      235.23      260.76     22.46 o 
  -1   9   8      227.42      226.73     40.73 o 
   0   9   8        0.00        3.83      8.00 o 
   1   9   8      568.17      605.43     20.15 o 
   2   9   8      184.67      169.01     33.48 o 
   3   9   8     1648.56     1732.84     27.48 o 
   4   9   8       87.09       66.33     14.90 o 
   5   9   8      950.80     1018.31     24.44 o 
   6   9   8        0.10        2.82     13.63 o 
   7   9   8      239.01      257.43     37.36 o 
   8   9   8       93.23       75.00     22.37 o 
   9   9   8       17.62        9.64      3.24 o 
  10   9   8       73.06       88.80     21.54 o 
  11   9   8       38.19       31.80     10.65 o 
  12   9   8      957.97     1113.28     19.93 o 
  13   9   8        0.03       -3.70      6.22 o 
 -12  10   8       21.67       22.90     10.41 o 
 -11  10   8      231.30      186.95     51.41 o 
 -10  10   8        3.07       13.85      7.62 o 
  -9  10   8       22.15        8.54      8.44 o 
  -8  10   8       54.63       42.78     10.65 o 
  -7  10   8      115.56       81.91     18.84 o 
  -6  10   8      168.83      120.07     30.01 o 
  -5  10   8       32.02       24.57      9.90 o 
  -4  10   8        2.46        4.89      8.99 o 
  -3  10   8       67.13       52.40     12.35 o 
  -2  10   8       33.26       19.63      8.64 o 
  -1  10   8      224.21      211.91     38.15 o 
   0  10   8      916.29     1001.63     27.17 o 
   1  10   8     1164.78     1315.01     23.44 o 
   2  10   8       13.75        9.41      5.40 o 
   3  10   8      356.12      364.14     22.16 o 
   4  10   8       11.00       15.46      8.23 o 
   5  10   8      178.60      145.81     31.27 o 
   6  10   8       32.00       22.42     15.27 o 
   7  10   8       77.02       63.96     18.84 o 
   8  10   8      174.54      158.75     70.64 o 
   9  10   8       66.49       51.85     28.28 o 
  10  10   8       40.22       38.56     14.75 o 
  11  10   8      239.21      274.97     47.26 o 
 -10  11   8       94.79       55.73     13.91 o 
  -9  11   8        1.89        7.36      8.50 o 
  -8  11   8      580.33      648.13     34.21 o 
  -7  11   8       24.33       26.04     13.40 o 
  -6  11   8       13.54        5.57      8.80 o 
  -5  11   8      317.13      329.95     38.84 o 
  -4  11   8       47.75       36.97      9.38 o 
  -3  11   8      440.89      392.25     35.49 o 
  -2  11   8       40.50       24.27     10.90 o 
  -1  11   8      155.67      172.33     32.88 o 
   0  11   8      567.12      576.41     29.32 o 
   1  11   8      225.68      187.33     46.52 o 
   2  11   8      940.35     1072.18     45.26 o 
   3  11   8      441.60      526.85     60.31 o 
   4  11   8       15.02        9.91     13.11 o 
   5  11   8      427.90      379.15     89.62 o 
   6  11   8      128.82       74.75     39.52 o 
   7  11   8      360.80      451.37     87.32 o 
   8  11   8      180.29      142.62     83.64 o 
  -5  12   8        0.05       -7.86     16.42 o 
  -4  12   8      474.53      509.38     25.37 o 
  -3  12   8      137.19      108.67     33.45 o 
  -2  12   8      370.45      301.76     65.13 o 
  -1  12   8      147.83      122.06     39.99 o 
   0  12   8      578.94      596.89    113.79 o 
   1  12   8       13.46        2.66     20.55 o 
   2  12   8       15.07       24.84     17.83 o 
   3  12   8       22.04       16.14     18.61 o 
   4  12   8      140.21       97.17     63.27 o 
 -20   1   9       84.10       47.98     10.04 o 
 -19   1   9      530.18      566.75     50.61 o 
 -18   1   9       53.24       31.73     10.44 o 
 -17   1   9      816.51      860.50     33.23 o 
 -16   1   9      203.93      205.94     30.39 o 
 -15   1   9       13.24       19.37     11.08 o 
 -14   1   9     4080.94     4592.93     61.41 o 
 -13   1   9      167.49      146.49     19.51 o 
 -12   1   9      645.88      673.01     27.24 o 
 -11   1   9       16.79       24.95      7.21 o 
 -10   1   9      377.23      370.38     18.31 o 
  -9   1   9        2.69       11.29      5.43 o 
  -8   1   9     1502.31     1454.27     28.41 o 
  -7   1   9        0.03        2.40      5.71 o 
  -6   1   9     1744.46     1866.42     22.16 o 
  -5   1   9      134.46      200.91     25.81 o 
  -4   1   9       27.62        1.32      7.89 o 
  -3   1   9     2313.14     2166.72     28.10 o 
  -2   1   9       19.63       72.55     11.41 o 
  -1   1   9       15.34       20.60      4.76 o 
   0   1   9       27.60       17.50      5.85 o 
   1   1   9     2427.33     2310.91     23.13 o 
   2   1   9     1027.28     1098.76     17.72 o 
   3   1   9      562.19      494.72     10.30 o 
   4   1   9      881.96      922.67     21.32 o 
   5   1   9     3709.96     3916.37     40.10 o 
   6   1   9     1004.92      959.34     15.70 o 
   7   1   9       55.73       46.71      4.76 o 
   8   1   9        5.52        2.17      1.39 o 
   9   1   9     1631.51     1709.52     18.43 o 
  10   1   9        1.13        1.69      2.80 o 
  11   1   9     1286.93     1329.83     21.10 o 
  12   1   9       91.19       76.38     11.54 o 
  13   1   9      225.69      221.89     36.33 o 
  14   1   9        0.18        5.04      5.42 o 
  15   1   9       82.59       61.67     20.40 o 
  16   1   9      172.24      189.86     47.87 o 
  17   1   9      122.01      127.68     34.32 o 
  18   1   9        9.85        8.88      9.13 o 
  19   1   9        0.01       16.91     10.27 o 
 -20   2   9       68.71       52.76     16.90 o 
 -19   2   9      339.39      343.20     35.70 o 
 -18   2   9      163.63      176.24     34.39 o 
 -17   2   9       47.20       28.70      9.07 o 
 -16   2   9       58.17       58.03     12.46 o 
 -15   2   9      165.83      169.58     24.64 o 
 -14   2   9     1815.23     2101.77     37.51 o 
 -13   2   9       90.16       62.25     12.39 o 
 -12   2   9      114.03      134.05     14.20 o 
 -11   2   9      873.67      908.84     27.62 o 
 -10   2   9      202.44      257.81     22.06 o 
  -9   2   9      153.26      160.24     22.56 o 
  -8   2   9       28.98       22.57      7.46 o 
  -7   2   9     2145.81     2245.18     31.36 o 
  -6   2   9       10.11       12.48      6.76 o 
  -5   2   9        1.58        3.32      5.15 o 
  -4   2   9     2620.05     2621.19     24.98 o 
  -3   2   9     1250.03     1410.41     25.58 o 
  -2   2   9       41.64       27.09      4.10 o 
  -1   2   9      119.95       62.26     10.93 o 
   0   2   9     1206.77     1130.43     19.83 o 
   1   2   9      309.32      523.05     10.60 o 
   2   2   9     2013.96     2127.57     26.28 o 
   3   2   9       15.42       29.00      5.48 o 
   4   2   9      538.39      573.24      7.96 o 
   5   2   9       99.17       67.15      7.09 o 
   6   2   9      968.61      908.30     20.55 o 
   7   2   9      720.21      685.89     36.73 o 
   8   2   9      920.02      892.93     24.59 o 
   9   2   9      813.67      835.86     25.95 o 
  10   2   9     1319.10     1387.69     34.11 o 
  11   2   9       22.87       29.33      6.82 o 
  12   2   9      821.78      761.77     20.06 o 
  13   2   9      410.36      437.45     27.95 o 
  14   2   9      421.29      434.77     30.01 o 
  15   2   9       53.97       37.54     11.14 o 
  16   2   9       54.22       64.44     16.99 o 
  17   2   9       24.89       15.95     10.27 o 
  18   2   9       68.88       43.71     16.24 o 
 -20   3   9       13.73        4.31      7.65 o 
 -19   3   9       10.44        7.78     10.16 o 
 -18   3   9      244.01      257.58     45.26 o 
 -17   3   9        3.65        7.28      9.44 o 
 -16   3   9     1278.04     1567.26     38.73 o 
 -15   3   9        5.10        8.43     10.48 o 
 -14   3   9        1.00       12.27      8.77 o 
 -13   3   9      492.20      503.65     32.33 o 
 -12   3   9     1160.93     1178.33     27.21 o 
 -11   3   9      402.55      372.75     19.35 o 
 -10   3   9     3793.16     4086.38     75.62 o 
  -9   3   9      168.11      132.12     19.66 o 
  -8   3   9      308.83      335.82     15.46 o 
  -7   3   9        0.10       -1.53      6.00 o 
  -6   3   9       28.74       26.12      5.60 o 
  -5   3   9       43.78       38.05      9.36 o 
  -4   3   9      937.39      835.55     16.42 o 
  -3   3   9      647.73      508.30     14.60 o 
  -2   3   9        8.26        4.47      3.06 o 
  -1   3   9     1268.86     1547.40     23.49 o 
   0   3   9       43.98       28.64      6.66 o 
   1   3   9     5138.09     5632.81     60.28 o 
   2   3   9       52.86       57.97      8.04 o 
   3   3   9      747.07      675.54     12.77 o 
   4   3   9        0.02        0.25      2.88 o 
   5   3   9      389.27      417.83      7.86 o 
   6   3   9       95.65       65.02     13.04 o 
   7   3   9        0.81        7.71      7.36 o 
   8   3   9       27.20       18.81      7.63 o 
   9   3   9       71.39       54.01     10.56 o 
  10   3   9      326.19      346.18     20.68 o 
  11   3   9      320.19      317.52     20.63 o 
  12   3   9      840.21      820.21     20.23 o 
  13   3   9       45.78       42.08      8.60 o 
  14   3   9       10.67       12.94      6.18 o 
  15   3   9       19.21        7.72      6.88 o 
  16   3   9      320.97      346.09     22.30 o 
  17   3   9       39.53       22.38     12.73 o 
  18   3   9      237.01      269.55     27.62 o 
 -19   4   9      537.06      661.05     21.39 o 
 -18   4   9      182.12      141.09     27.96 o 
 -17   4   9        4.68        9.82      8.95 o 
 -16   4   9       49.82       36.81     12.53 o 
 -15   4   9       81.59       54.85     11.73 o 
 -14   4   9      361.45      354.59     27.86 o 
 -13   4   9      381.55      354.98     40.84 o 
 -12   4   9      235.94      217.79     27.75 o 
 -11   4   9        0.12        5.00      7.25 o 
 -10   4   9        0.83        2.43      6.94 o 
  -9   4   9     1377.00     1336.68     34.00 o 
  -8   4   9      372.95      340.14     15.59 o 
  -7   4   9     4819.47     4987.31     74.58 o 
  -6   4   9        5.80        9.27      4.11 o 
  -5   4   9     1039.77      962.99     16.61 o 
  -4   4   9      485.75      441.54     17.34 o 
  -3   4   9     1012.79      905.97     17.33 o 
  -2   4   9       87.87       60.14      9.26 o 
  -1   4   9        0.57        3.17      3.22 o 
   0   4   9     1584.39     1728.27     22.74 o 
   1   4   9      458.40      434.66     13.75 o 
   2   4   9      142.74       88.60      8.57 o 
   3   4   9       74.11       94.21      6.73 o 
   4   4   9       10.46       21.07      2.94 o 
   5   4   9      738.46      755.04     18.92 o 
   6   4   9      272.45      248.91     18.43 o 
   7   4   9      212.26      236.05     14.40 o 
   8   4   9      485.66      495.90     26.02 o 
   9   4   9        7.11        5.27      7.24 o 
  10   4   9       13.74        5.40      6.38 o 
  11   4   9      493.30      558.29     22.34 o 
  12   4   9        0.80        3.91      4.65 o 
  13   4   9        6.61        8.87      7.15 o 
  14   4   9      115.72      149.71     23.04 o 
  15   4   9       14.11       11.62      6.23 o 
  16   4   9       82.76       71.43     16.72 o 
  17   4   9      143.86      108.11     25.47 o 
  18   4   9        1.07      -11.02     12.22 o 
 -18   5   9      111.51       71.46     13.92 o 
 -17   5   9       12.17       17.95      7.34 o 
 -16   5   9       67.10       34.09     11.03 o 
 -15   5   9      578.26      661.81     32.20 o 
 -14   5   9       14.63       15.70      6.16 o 
 -13   5   9     1260.05     1340.89     22.59 o 
 -12   5   9       14.06        9.21      7.96 o 
 -11   5   9     1231.72     1278.42     44.65 o 
 -10   5   9      643.76      653.20     24.72 o 
  -9   5   9       23.60       20.72      8.69 o 
  -8   5   9      497.38      442.78     13.94 o 
  -7   5   9     4829.07     4814.50     48.48 o 
  -6   5   9      736.43      799.38     17.80 o 
  -5   5   9      645.38      663.24     19.18 o 
  -4   5   9      352.14      370.99     12.60 o 
  -3   5   9        0.11        1.18      5.38 o 
  -2   5   9     1373.00     1338.85     20.20 o 
  -1   5   9      297.56      273.86     11.80 o 
   0   5   9       51.94       75.38      7.58 o 
   1   5   9      120.25      143.61      7.24 o 
   2   5   9      634.52      571.88     10.02 o 
   3   5   9        1.09       -2.45      5.43 o 
   4   5   9      691.71      661.01     21.28 o 
   5   5   9      144.07      110.08      6.55 o 
   6   5   9     1680.09     1779.43     29.91 o 
   7   5   9     1033.14     1053.95     25.65 o 
   8   5   9       22.58       17.93      7.27 o 
   9   5   9      313.54      306.56     20.61 o 
  10   5   9      357.60      377.31     23.84 o 
  11   5   9      491.43      497.40     26.48 o 
  12   5   9       90.67       99.36     21.17 o 
  13   5   9      235.05      263.11     24.66 o 
  14   5   9        1.24       -0.95      9.39 o 
  15   5   9      159.66      128.22     29.70 o 
  16   5   9      203.18      182.09     26.28 o 
  17   5   9       78.92       63.22     25.02 o 
 -18   6   9       13.72        9.79      8.26 o 
 -17   6   9      350.32      383.15     39.17 o 
 -16   6   9       18.58       16.42     10.79 o 
 -15   6   9       71.05       43.24     18.06 o 
 -14   6   9      163.01      114.13     28.26 o 
 -13   6   9      132.95      130.66     21.56 o 
 -12   6   9      291.98      282.40     23.22 o 
 -11   6   9      896.10      924.67     33.91 o 
 -10   6   9       51.02       38.01      7.40 o 
  -9   6   9     1288.57     1299.00     24.17 o 
  -8   6   9        8.55        3.26      6.34 o 
  -7   6   9       92.68      102.78     10.88 o 
  -6   6   9     2294.71     2336.99     35.52 o 
  -5   6   9     1020.53      981.94     34.94 o 
  -4   6   9     8187.04     8585.36     80.09 o 
  -3   6   9       62.56       64.18      6.01 o 
  -2   6   9     1587.85     1608.10     18.58 o 
  -1   6   9      285.04      257.41     10.33 o 
   0   6   9      146.24      129.77      7.72 o 
   1   6   9      199.49      193.60      9.77 o 
   2   6   9      760.25      696.50     15.37 o 
   3   6   9      531.22      470.53     17.34 o 
   4   6   9      264.83      227.77     13.52 o 
   5   6   9       12.94        7.88      2.76 o 
   6   6   9       38.54       54.50     11.45 o 
   7   6   9      867.52      897.86     19.64 o 
   8   6   9       56.18       53.26      9.79 o 
   9   6   9      861.92      885.86     18.54 o 
  10   6   9      124.12      123.90     21.24 o 
  11   6   9      304.67      316.46     23.81 o 
  12   6   9      460.03      430.15     19.62 o 
  13   6   9       33.87        7.04      8.87 o 
  14   6   9      123.89       90.78     16.27 o 
  15   6   9       17.12        8.98      6.99 o 
  16   6   9       47.14       38.66     10.20 o 
 -17   7   9        5.14        6.82      9.05 o 
 -16   7   9       20.59        6.26     11.62 o 
 -15   7   9      318.21      391.51     66.47 o 
 -14   7   9       19.84       23.56     14.12 o 
 -13   7   9      188.00      167.01     34.39 o 
 -12   7   9       14.81        5.48      8.84 o 
 -11   7   9       11.32        6.21      9.69 o 
 -10   7   9      165.29      186.99     33.48 o 
  -9   7   9       10.64        3.41      9.10 o 
  -8   7   9       57.32       41.23     15.00 o 
  -7   7   9      128.27      138.39     21.32 o 
  -6   7   9       71.24       47.56     13.21 o 
  -5   7   9      125.76      134.30     23.78 o 
  -4   7   9     2343.95     2498.31     73.18 o 
  -3   7   9     1074.57     1150.50     36.87 o 
  -2   7   9       10.07       13.15      6.02 o 
  -1   7   9        3.24        1.82      1.94 o 
   0   7   9     1164.89     1261.71     32.34 o 
   1   7   9       81.76       87.38     11.35 o 
   2   7   9       33.07       21.61     10.08 o 
   3   7   9      162.19      174.49     16.74 o 
   4   7   9     1154.12     1182.35     23.94 o 
   5   7   9      304.86      343.46      8.81 o 
   6   7   9      503.78      463.72     18.76 o 
   7   7   9        9.35       13.84      7.37 o 
   8   7   9      370.68      333.69     21.33 o 
   9   7   9        0.43        1.41      9.48 o 
  10   7   9      108.14       99.57     19.52 o 
  11   7   9       58.43       28.97      8.63 o 
  12   7   9        0.58       13.58      7.05 o 
  13   7   9      402.66      474.66     21.97 o 
  14   7   9        1.14        9.34      7.44 o 
  15   7   9      929.75     1132.97     74.65 o 
 -15   8   9       59.06       41.97     17.66 o 
 -14   8   9        0.69        2.27      9.11 o 
 -13   8   9       90.14       76.14     17.79 o 
 -12   8   9       46.56       37.31     15.25 o 
 -11   8   9      141.26      128.37     32.57 o 
 -10   8   9       48.99       40.63     14.75 o 
  -9   8   9       97.38      107.28     26.60 o 
  -8   8   9      176.74      161.53     30.61 o 
  -7   8   9       14.84        5.46     14.29 o 
  -6   8   9      655.54      721.75     33.51 o 
  -5   8   9      124.23       93.03     21.84 o 
  -4   8   9      514.16      463.42     33.38 o 
  -3   8   9       39.47       20.38      7.50 o 
  -2   8   9      817.11      825.51     18.79 o 
  -1   8   9      505.87      512.02     24.79 o 
   0   8   9       83.35      106.49     23.26 o 
   1   8   9       32.13       49.02     11.86 o 
   2   8   9        0.32        2.99      4.55 o 
   3   8   9       62.18       66.21      9.57 o 
   4   8   9       70.49       62.41     10.39 o 
   5   8   9       43.81       33.22      9.15 o 
   6   8   9       25.66       19.31      7.04 o 
   7   8   9      131.43      140.72     18.80 o 
   8   8   9       21.25       17.65      8.78 o 
   9   8   9       87.18       93.16     17.93 o 
  10   8   9        0.57        1.19      5.92 o 
  11   8   9        0.07        7.34      5.54 o 
  12   8   9       13.86       -1.19      9.27 o 
  13   8   9       58.17       31.86     17.24 o 
  14   8   9      204.86      162.78     22.26 o 
 -14   9   9       67.28       36.93     15.14 o 
 -13   9   9      154.70      112.60     32.27 o 
 -12   9   9        0.04        4.63     12.74 o 
 -11   9   9       67.31       42.94     19.20 o 
 -10   9   9       23.56       22.77      9.45 o 
  -9   9   9       17.98       20.40     12.83 o 
  -8   9   9      174.43      157.68     40.12 o 
  -7   9   9        0.03        4.39      8.94 o 
  -6   9   9        0.75        3.02     14.49 o 
  -5   9   9       25.85       33.27     11.03 o 
  -4   9   9       44.18       48.72     12.58 o 
  -3   9   9       34.09       31.98      8.97 o 
  -2   9   9      366.26      337.52     21.01 o 
  -1   9   9        6.93        6.21     10.20 o 
   0   9   9      356.17      353.44     26.46 o 
   1   9   9      191.20      184.36     30.24 o 
   2   9   9      435.86      534.94     19.45 o 
   3   9   9      441.35      434.68     19.34 o 
   4   9   9      362.65      350.13     50.30 o 
   5   9   9       31.32       35.66     14.54 o 
   6   9   9      443.44      463.80     34.96 o 
   7   9   9        6.44       -2.12      8.75 o 
   8   9   9       67.05       49.55     16.90 o 
   9   9   9       12.40       12.04      6.67 o 
  10   9   9      186.59      142.53     49.09 o 
  11   9   9      116.50       97.99     26.78 o 
  12   9   9       96.05       63.92     25.45 o 
 -12  10   9       29.27       22.52      9.36 o 
 -11  10   9       26.34       19.76      7.21 o 
 -10  10   9       23.35       23.61      9.30 o 
  -9  10   9       68.41       39.18     15.98 o 
  -8  10   9      377.90      373.45     31.87 o 
  -7  10   9       29.48       23.00      9.90 o 
  -6  10   9       29.18       23.32     12.45 o 
  -5  10   9      151.24      131.50     30.74 o 
  -4  10   9      113.91      113.43     30.89 o 
  -3  10   9      989.74     1072.00     33.53 o 
  -2  10   9     2118.57     2418.21     29.97 o 
  -1  10   9      598.89      653.89     22.89 o 
   0  10   9      189.74      193.08     37.03 o 
   1  10   9        2.89        4.37      8.41 o 
   2  10   9      859.25      970.28     32.92 o 
   3  10   9      403.25      388.08     21.00 o 
   4  10   9      454.26      536.33     23.51 o 
   5  10   9       16.81       17.36     10.15 o 
   6  10   9      102.03      105.04     32.17 o 
   7  10   9       30.10       14.24     13.64 o 
   8  10   9        0.19       26.21     10.98 o 
   9  10   9        0.95        9.25     13.90 o 
  10  10   9      257.17      238.04    100.38 o 
  -9  11   9      549.78      555.17     33.08 o 
  -8  11   9      147.76      114.14     26.77 o 
  -7  11   9      242.55      238.76     31.57 o 
  -6  11   9      239.14      155.84     42.80 o 
  -5  11   9        8.62        5.05     10.15 o 
  -4  11   9       69.71       56.33     19.72 o 
  -3  11   9        0.59       12.33      6.24 o 
  -2  11   9      235.32      260.76     22.65 o 
  -1  11   9      205.68      191.28     38.87 o 
   0  11   9      719.27      771.86     18.48 o 
   1  11   9      632.75      639.61     21.25 o 
   2  11   9       12.72       14.75     21.03 o 
   3  11   9        2.92       12.75     29.07 o 
   4  11   9      283.46      317.75     64.72 o 
   5  11   9       78.08       69.86     53.36 o 
   6  11   9      397.83      430.15     67.87 o 
   7  11   9        2.85       16.86     18.25 o 
  -4  12   9        0.80       -4.49     10.33 o 
  -3  12   9      105.06       97.99     27.89 o 
  -2  12   9        4.50       11.74     10.42 o 
  -1  12   9       42.47       36.74     35.41 o 
   0  12   9        2.65        6.65      8.82 o 
   1  12   9      740.15      769.96     66.11 o 
   2  12   9       13.57       17.16     12.99 o 
 -20   0  10      714.53      873.69     53.69 o 
 -19   0  10      653.69      811.86     53.06 o 
 -18   0  10      292.49      310.88     67.60 o 
 -17   0  10      172.38      206.83     45.89 o 
 -16   0  10       20.49       22.25     12.02 o 
 -15   0  10      211.09      215.00     34.64 o 
 -14   0  10      189.23      201.99     46.49 o 
 -13   0  10      165.70      120.08     26.79 o 
 -12   0  10       18.83       30.29     22.33 o 
 -11   0  10     1219.95     1278.04     60.25 o 
 -10   0  10       77.09       57.55     17.39 o 
  -9   0  10       13.31       23.48     11.41 o 
  -8   0  10        5.20       12.05      7.83 o 
  -7   0  10      115.34      105.83     17.32 o 
  -6   0  10      517.21      547.88     35.23 o 
  -5   0  10      839.73      642.29     27.97 o 
  -4   0  10     7160.74     7741.05    113.40 o 
  -3   0  10      112.12      205.72     41.02 o 
  -2   0  10      573.46      668.04     22.10 o 
  -1   0  10       10.02        5.38     12.54 o 
   0   0  10     5577.66     5568.92     68.39 o 
   1   0  10     1139.66     1334.81     29.62 o 
   2   0  10     2258.93     1940.44     58.32 o 
   3   0  10      416.12      447.64     20.99 o 
   4   0  10     1466.19     1615.86     32.86 o 
   5   0  10      158.43      149.65     17.37 o 
   6   0  10      760.50      663.84     26.10 o 
   7   0  10     4095.31     4204.73    137.70 o 
   8   0  10        0.28        4.39      3.51 o 
   9   0  10       17.59        8.98      6.38 o 
  10   0  10        8.64        3.46      3.01 o 
  11   0  10      742.18      768.18     25.82 o 
  12   0  10       37.21       21.39      8.42 o 
  13   0  10      146.65      127.75     50.40 o 
  14   0  10        1.95        4.23     10.88 o 
  15   0  10     2014.22     2153.19     57.89 o 
  16   0  10       12.89       -0.06     22.54 o 
  17   0  10      194.92      183.95     83.03 o 
  18   0  10      235.99      175.07     94.27 o 
 -20   1  10        0.58        4.82      8.36 o 
 -19   1  10        0.63       24.92      7.27 o 
 -18   1  10        3.34       18.71      9.01 o 
 -17   1  10      219.00      200.49     35.74 o 
 -16   1  10      165.18      187.10     24.66 o 
 -15   1  10      250.55      295.86     22.14 o 
 -14   1  10       16.93       30.87      9.58 o 
 -13   1  10      158.94      168.53     26.61 o 
 -12   1  10     1126.82     1186.62     25.18 o 
 -11   1  10     7597.55     9056.05    212.60 o 
 -10   1  10      402.06      421.50     20.92 o 
  -9   1  10     2296.71     2344.68     44.68 o 
  -8   1  10     2533.12     2621.42     37.14 o 
  -7   1  10     1333.03     1374.04     26.40 o 
  -6   1  10      267.14      255.74     13.95 o 
  -5   1  10      306.06      360.81     16.09 o 
  -4   1  10       92.37       70.41     13.72 o 
  -3   1  10       36.96       26.19      6.43 o 
  -2   1  10      328.12      250.43     12.75 o 
  -1   1  10      195.94      203.56     16.47 o 
   0   1  10     1922.35     1862.99     18.78 o 
   1   1  10      147.97      130.08     11.14 o 
   2   1  10      687.08      609.21     16.24 o 
   3   1  10       38.03       35.67      5.82 o 
   4   1  10     8216.56     8403.34     87.72 o 
   5   1  10       11.32       19.74      2.77 o 
   6   1  10       46.32       64.09      7.46 o 
   7   1  10       15.57       12.81      3.09 o 
   8   1  10      363.31      341.96     18.31 o 
   9   1  10       55.45       43.62      5.69 o 
  10   1  10      215.26      187.13     10.61 o 
  11   1  10      539.81      548.11     11.29 o 
  12   1  10      335.09      328.43     19.11 o 
  13   1  10     1493.63     1574.80     66.63 o 
  14   1  10       22.02       15.63     13.17 o 
  15   1  10      219.02      178.87     38.83 o 
  16   1  10      219.44      178.69     46.25 o 
  17   1  10      714.58      862.30     31.94 o 
  18   1  10       12.81       20.78     13.31 o 
 -20   2  10        0.51       10.40     10.42 o 
 -19   2  10      101.82       94.82     18.51 o 
 -18   2  10       12.38        6.36      9.42 o 
 -17   2  10       33.65       23.25      8.65 o 
 -16   2  10      457.97      477.17     27.99 o 
 -15   2  10      766.71      760.27     26.74 o 
 -14   2  10      278.70      292.36     38.18 o 
 -13   2  10       11.45        8.49      5.94 o 
 -12   2  10       47.46       66.88     14.52 o 
 -11   2  10       12.72       15.33      7.34 o 
 -10   2  10      555.85      554.23     17.56 o 
  -9   2  10      289.65      310.09     17.02 o 
  -8   2  10      222.08      279.02     14.36 o 
  -7   2  10      198.89      212.13     22.30 o 
  -6   2  10     1322.97     1410.23     43.34 o 
  -5   2  10      212.03      237.97     15.51 o 
  -4   2  10     1930.62     1960.15     29.48 o 
  -3   2  10      423.63      424.89     14.47 o 
  -2   2  10        0.16       -1.37      8.33 o 
  -1   2  10      568.07      588.94     18.62 o 
   0   2  10     1457.89     1389.63     25.52 o 
   1   2  10      395.57      388.66      9.27 o 
   2   2  10       44.58       49.79      7.67 o 
   3   2  10      635.17      717.57     11.69 o 
   4   2  10        0.18        2.72      4.23 o 
   5   2  10      830.56      816.64      8.99 o 
   6   2  10      221.13      180.61      9.90 o 
   7   2  10       13.70        9.07      2.24 o 
   8   2  10     1865.29     1923.06     22.05 o 
   9   2  10      377.61      382.23     20.62 o 
  10   2  10      222.56      200.32     30.40 o 
  11   2  10      180.95      181.30     21.76 o 
  12   2  10      139.99      147.25     20.85 o 
  13   2  10      377.36      413.23     27.32 o 
  14   2  10       66.34       59.38     13.92 o 
  15   2  10      274.80      322.82     62.91 o 
  16   2  10       17.31       29.06     10.05 o 
  17   2  10        0.49        2.09     11.23 o 
  18   2  10        8.48       13.14     10.24 o 
 -19   3  10      107.37       89.13     21.20 o 
 -18   3  10      530.52      560.51     34.36 o 
 -17   3  10        2.30       15.43      8.22 o 
 -16   3  10        0.93        0.37     10.26 o 
 -15   3  10      299.71      278.37     43.58 o 
 -14   3  10     1222.88     1300.47     32.34 o 
 -13   3  10      158.45      139.68     23.84 o 
 -12   3  10      882.77      946.43     26.12 o 
 -11   3  10      296.42      330.89     31.22 o 
 -10   3  10      395.44      398.81     25.14 o 
  -9   3  10       17.26       20.90     11.06 o 
  -8   3  10      716.10      657.36     15.96 o 
  -7   3  10        3.51       13.47      5.36 o 
  -6   3  10     1059.34     1068.89     23.09 o 
  -5   3  10      563.48      484.99     20.78 o 
  -4   3  10      285.88      328.03     14.89 o 
  -3   3  10        4.50        4.23      3.67 o 
  -2   3  10      144.71      115.45     14.21 o 
  -1   3  10      328.06      239.07     25.10 o 
   0   3  10       28.53        9.82      6.47 o 
   1   3  10     1277.12     1098.25     17.94 o 
   2   3  10       49.73       41.22      6.73 o 
   3   3  10      284.28      306.14      8.77 o 
   4   3  10        3.55        4.76      2.46 o 
   5   3  10       59.92       58.59      7.30 o 
   6   3  10      184.57      163.70     26.55 o 
   7   3  10      683.57      709.15     23.27 o 
   8   3  10     1302.08     1413.68     40.55 o 
   9   3  10     1110.62     1120.93     24.69 o 
  10   3  10       89.98       79.71     12.28 o 
  11   3  10      490.48      488.83     16.38 o 
  12   3  10      287.78      340.98     25.02 o 
  13   3  10      309.02      342.54     21.60 o 
  14   3  10     1107.71     1262.21     41.37 o 
  15   3  10      123.60      126.99     19.94 o 
  16   3  10      228.88      242.02     34.37 o 
  17   3  10       90.54       74.25     23.77 o 
  18   3  10        1.38        0.22     22.93 o 
 -19   4  10       16.25       10.41      7.65 o 
 -18   4  10      166.25      190.77     28.10 o 
 -17   4  10        0.16        6.92     10.20 o 
 -16   4  10       43.68       19.23     12.90 o 
 -15   4  10       28.62       23.67      7.69 o 
 -14   4  10      418.21      419.14     43.32 o 
 -13   4  10      204.25      243.27     31.67 o 
 -12   4  10      161.54      182.86     29.96 o 
 -11   4  10      525.33      553.49     35.02 o 
 -10   4  10     2099.18     2167.20     48.10 o 
  -9   4  10       17.96       16.76      9.09 o 
  -8   4  10     1807.31     1828.89     32.30 o 
  -7   4  10       10.19        5.72      7.24 o 
  -6   4  10        4.66       -0.11      4.00 o 
  -5   4  10     2762.20     2743.98     45.23 o 
  -4   4  10       12.59       10.44      3.76 o 
  -3   4  10      712.19      635.51     26.08 o 
  -2   4  10      113.81      114.68      9.44 o 
  -1   4  10       80.47       74.78      9.59 o 
   0   4  10       83.48       94.55      7.61 o 
   1   4  10     1418.35     1450.67     22.80 o 
   2   4  10       23.97       38.18      7.87 o 
   3   4  10       80.36       88.85     11.55 o 
   4   4  10        3.86        3.73      2.68 o 
   5   4  10     1481.24     1420.47     23.79 o 
   6   4  10      125.11      143.57     23.12 o 
   7   4  10      557.40      541.59     15.43 o 
   8   4  10       13.64        5.62      6.07 o 
   9   4  10      245.82      265.69     16.51 o 
  10   4  10     2438.73     2647.85     46.23 o 
  11   4  10        5.73        3.89      6.13 o 
  12   4  10      445.80      422.36     27.46 o 
  13   4  10       43.55       38.11      8.66 o 
  14   4  10      143.60      133.09     27.05 o 
  15   4  10      287.10      293.03     23.53 o 
  16   4  10      149.15      111.27     30.55 o 
  17   4  10       76.06       67.62     45.32 o 
 -18   5  10      115.13       92.57     20.43 o 
 -17   5  10       68.88       57.99     12.46 o 
 -16   5  10        5.54        4.89      6.66 o 
 -15   5  10       47.47       47.20     10.91 o 
 -14   5  10        3.12        7.65      7.46 o 
 -13   5  10       66.34       68.32     13.06 o 
 -12   5  10      314.25      302.90     34.97 o 
 -11   5  10       20.21       19.02      8.89 o 
 -10   5  10     1743.29     1820.15     31.48 o 
  -9   5  10     1162.66     1144.80     24.86 o 
  -8   5  10        6.68        1.45      4.29 o 
  -7   5  10     3500.61     3558.67     41.90 o 
  -6   5  10      730.61      705.65     32.16 o 
  -5   5  10       41.93       40.88      7.03 o 
  -4   5  10      531.87      552.83     14.37 o 
  -3   5  10      122.82      109.74     12.66 o 
  -2   5  10      171.92      194.39     11.33 o 
  -1   5  10      528.82      559.45     16.13 o 
   0   5  10      768.68      794.68     11.01 o 
   1   5  10       99.77       96.46      6.90 o 
   2   5  10      198.71      235.12     13.46 o 
   3   5  10     1413.05     1441.73     31.46 o 
   4   5  10      301.68      306.60     13.56 o 
   5   5  10       57.60       41.18      5.24 o 
   6   5  10      448.06      472.82     17.41 o 
   7   5  10     1173.85     1141.41     21.63 o 
   8   5  10        0.80        6.66      7.39 o 
   9   5  10      176.66      157.27     22.77 o 
  10   5  10      346.19      364.87     22.49 o 
  11   5  10        1.91        4.05      5.54 o 
  12   5  10       65.89       54.83     13.18 o 
  13   5  10        3.09        2.28      6.98 o 
  14   5  10      299.58      285.94     28.05 o 
  15   5  10       14.12       15.27      8.42 o 
  16   5  10      730.95      803.69     35.96 o 
 -17   6  10        6.50        8.22     10.68 o 
 -16   6  10      674.41      721.97     28.63 o 
 -15   6  10        9.37       10.21      8.83 o 
 -14   6  10       21.56       15.87     13.81 o 
 -13   6  10       17.92       12.47     10.64 o 
 -12   6  10       52.94       47.56      9.94 o 
 -11   6  10      305.89      306.64     26.57 o 
 -10   6  10       64.62       51.90     10.12 o 
  -9   6  10       73.19       61.12     10.97 o 
  -8   6  10      241.28      218.38     21.48 o 
  -7   6  10      735.53      739.75     21.96 o 
  -6   6  10     1415.48     1348.71     22.79 o 
  -5   6  10       38.87       16.44      4.81 o 
  -4   6  10        9.21        4.20      2.13 o 
  -3   6  10      105.43       81.22     10.79 o 
  -2   6  10        8.03        3.44      4.03 o 
  -1   6  10      522.49      513.69     18.72 o 
   0   6  10      131.56      102.95     12.17 o 
   1   6  10       22.01       20.11      3.50 o 
   2   6  10       30.66       37.47      5.37 o 
   3   6  10       32.13       25.10      5.62 o 
   4   6  10     1144.11     1152.17     18.02 o 
   5   6  10       10.37        9.37      2.64 o 
   6   6  10      102.04      135.09     21.38 o 
   7   6  10        0.18        7.23      5.63 o 
   8   6  10      490.95      519.30     17.95 o 
   9   6  10       13.43        9.32      5.59 o 
  10   6  10        0.26        3.43      6.10 o 
  11   6  10      201.22      166.28     31.54 o 
  12   6  10        6.85        4.95      8.20 o 
  13   6  10       47.62       49.23     18.79 o 
  14   6  10       52.31       30.08     13.51 o 
  15   6  10        8.12       19.03      7.87 o 
  16   6  10        3.40        6.57      5.51 o 
 -16   7  10       69.69       46.44     15.19 o 
 -15   7  10      110.57       78.68     23.90 o 
 -14   7  10      148.86      137.02     31.96 o 
 -13   7  10      103.43       63.09     22.78 o 
 -12   7  10      528.51      645.55     42.51 o 
 -11   7  10       67.87       31.74     12.21 o 
 -10   7  10      140.87      103.80     22.63 o 
  -9   7  10       58.74       43.00     13.04 o 
  -8   7  10       47.68       42.47     15.15 o 
  -7   7  10      139.08      124.22     32.17 o 
  -6   7  10        6.71       19.07      9.81 o 
  -5   7  10      723.47      756.78     32.75 o 
  -4   7  10     2549.27     2720.34     41.29 o 
  -3   7  10     1098.41     1116.09     24.87 o 
  -2   7  10     1621.00     1592.07     49.28 o 
  -1   7  10      892.15      810.53     25.77 o 
   0   7  10      283.99      318.79     11.48 o 
   1   7  10     1665.91     1677.62     23.20 o 
   2   7  10      376.76      326.33     17.41 o 
   3   7  10        1.37        0.16      3.61 o 
   4   7  10       28.02       18.86      5.25 o 
   5   7  10      121.00      113.03     16.79 o 
   6   7  10        6.86        0.31      4.36 o 
   7   7  10      206.43      217.54     18.88 o 
   8   7  10       70.51       81.85     13.46 o 
   9   7  10      140.04      140.92     13.15 o 
  10   7  10       14.92       18.62      6.19 o 
  11   7  10      117.68      100.45     23.40 o 
  12   7  10       36.95       34.65     13.74 o 
  13   7  10       73.33       41.75      9.27 o 
  14   7  10      221.07      255.87     47.38 o 
  15   7  10      115.07       80.41     23.31 o 
 -15   8  10       61.89       22.19     12.68 o 
 -14   8  10      138.01       85.69     25.72 o 
 -13   8  10       29.73       23.30     10.99 o 
 -12   8  10       11.34        7.44      8.15 o 
 -11   8  10        2.09       18.34     12.29 o 
 -10   8  10      742.11      810.68     31.51 o 
  -9   8  10       44.62       36.22     12.92 o 
  -8   8  10      110.18      102.37     22.69 o 
  -7   8  10       66.93       71.93     15.53 o 
  -6   8  10      372.33      349.29     26.82 o 
  -5   8  10      707.11      739.26     33.23 o 
  -4   8  10       61.09       53.12     17.14 o 
  -3   8  10     2309.08     2438.63     38.99 o 
  -2   8  10      171.91      159.91     27.81 o 
  -1   8  10     1493.50     1737.05     35.35 o 
   0   8  10     1444.56     1554.23     32.81 o 
   1   8  10      181.82      183.68     18.28 o 
   2   8  10       63.39       66.23     10.32 o 
   3   8  10      291.53      305.20     16.69 o 
   4   8  10      214.31      199.06     23.41 o 
   5   8  10     1478.48     1564.25     38.78 o 
   6   8  10      284.49      298.46     13.44 o 
   7   8  10      191.92      164.32     26.41 o 
   8   8  10        1.54       10.27      6.43 o 
   9   8  10       93.28      106.30     22.76 o 
  10   8  10      576.15      669.03     17.73 o 
  11   8  10       74.56       76.48     15.54 o 
  12   8  10       24.16       22.68      7.35 o 
  13   8  10       32.32       33.13     11.88 o 
 -13   9  10       16.83       15.38      7.38 o 
 -12   9  10      451.64      462.54     44.78 o 
 -11   9  10      150.59      135.93     36.02 o 
 -10   9  10       13.38        7.52      9.48 o 
  -9   9  10       29.69       18.34     13.74 o 
  -8   9  10      260.81      251.84     33.04 o 
  -7   9  10       15.61       16.01     10.40 o 
  -6   9  10      396.17      411.88     23.46 o 
  -5   9  10      353.68      392.92     34.32 o 
  -4   9  10      469.00      528.31     26.43 o 
  -3   9  10      419.51      411.76     29.38 o 
  -2   9  10      115.68      105.52     24.63 o 
  -1   9  10      103.66       76.57     17.15 o 
   0   9  10      428.43      490.96     21.67 o 
   1   9  10      227.09      287.51     28.47 o 
   2   9  10      409.40      361.81     18.25 o 
   3   9  10      206.22      224.06     55.59 o 
   4   9  10       45.29       43.71     17.04 o 
   5   9  10       68.62       39.75     14.78 o 
   6   9  10      216.10      231.43     34.61 o 
   7   9  10      339.54      375.44     19.53 o 
   8   9  10      111.79       69.93     25.49 o 
   9   9  10      236.50      244.97     46.63 o 
  10   9  10       45.68       46.28     23.94 o 
  11   9  10        3.48       13.00      8.08 o 
  12   9  10        0.96       -0.22     24.14 o 
 -11  10  10       15.34       -8.78     10.37 o 
 -10  10  10       91.65       54.41     13.65 o 
  -9  10  10        3.09        0.64     10.45 o 
  -8  10  10       42.66       35.04     12.48 o 
  -7  10  10        3.52       15.83      7.83 o 
  -6  10  10       89.23       62.37     16.31 o 
  -5  10  10      324.18      283.42     46.30 o 
  -4  10  10      114.56      128.16     22.69 o 
  -3  10  10      549.33      672.00     47.42 o 
  -2  10  10        0.31       14.97      6.36 o 
  -1  10  10      137.73      113.91     25.09 o 
   0  10  10       54.68       47.74     12.56 o 
   1  10  10      340.50      316.13     29.59 o 
   2  10  10      304.99      275.37     48.56 o 
   3  10  10        0.17       -5.58     15.32 o 
   4  10  10        9.63        0.67      6.53 o 
   5  10  10       76.95       43.36     12.70 o 
   6  10  10       22.98       25.52     12.54 o 
   7  10  10       32.41       15.23     11.55 o 
   8  10  10      151.02      140.77     47.03 o 
   9  10  10        5.66        9.97      6.26 o 
  -8  11  10      403.20      439.04     32.05 o 
  -7  11  10       54.14       37.61     10.89 o 
  -6  11  10        1.65        9.59      6.50 o 
  -5  11  10        2.88        8.97      8.97 o 
  -4  11  10       46.60       12.15     10.95 o 
  -3  11  10      117.66       92.90     26.05 o 
  -2  11  10        1.18        4.12      7.38 o 
  -1  11  10        6.10       12.93      6.84 o 
   0  11  10       31.49       25.92      9.97 o 
   1  11  10       53.37       20.71      9.18 o 
   2  11  10       40.09       31.23     25.05 o 
   3  11  10       54.43       50.34     36.20 o 
   4  11  10      208.80      225.29    118.99 o 
   5  11  10      222.04      187.34     94.76 o 
   6  11  10      374.79      475.30     56.81 o 
 -19   1  11       62.50       45.99     12.48 o 
 -18   1  11      251.02      249.41     38.47 o 
 -17   1  11       35.62       17.93     10.11 o 
 -16   1  11       45.20        5.97     11.50 o 
 -15   1  11      811.57      908.52     21.76 o 
 -14   1  11      438.98      478.17     27.95 o 
 -13   1  11      567.84      634.93     24.75 o 
 -12   1  11      124.25      111.68     15.00 o 
 -11   1  11     1142.14     1167.57     28.17 o 
 -10   1  11      396.17      447.54     19.25 o 
  -9   1  11      511.11      516.47     26.92 o 
  -8   1  11      992.08      990.77     56.00 o 
  -7   1  11      154.53      149.94     22.03 o 
  -6   1  11     1216.97     1158.94     21.66 o 
  -5   1  11      865.68      866.52     20.96 o 
  -4   1  11      288.03      317.25     14.09 o 
  -3   1  11       50.95       40.89     11.46 o 
  -2   1  11        2.58        9.49      5.75 o 
  -1   1  11     2452.43     2357.95     38.88 o 
   0   1  11       10.55        7.31      5.92 o 
   1   1  11     1105.08     1034.92     29.75 o 
   2   1  11      330.49      320.54     15.52 o 
   3   1  11       24.05       18.81      6.52 o 
   4   1  11     1042.92     1042.81     25.34 o 
   5   1  11        0.32        5.65      2.45 o 
   6   1  11       75.29       83.55     13.98 o 
   7   1  11      282.38      268.41     10.68 o 
   8   1  11      219.87      192.17     10.28 o 
   9   1  11       16.41       17.40      4.21 o 
  10   1  11       13.28        4.16      3.41 o 
  11   1  11       21.14       19.57      5.78 o 
  12   1  11      109.10      108.84     15.45 o 
  13   1  11       96.01       89.25     21.71 o 
  14   1  11       27.87       20.25     21.09 o 
  15   1  11       41.08       41.50     23.96 o 
  16   1  11        6.70       17.46     10.77 o 
  17   1  11        8.81       -0.22     13.29 o 
  18   1  11        0.04        7.16      8.33 o 
 -19   2  11       36.99       54.66     11.11 o 
 -18   2  11      172.08      134.48     24.73 o 
 -17   2  11      354.87      424.38     35.62 o 
 -16   2  11      249.24      282.71     44.52 o 
 -15   2  11        0.16        3.66      8.04 o 
 -14   2  11       72.80       77.05     13.64 o 
 -13   2  11      217.25      211.90     25.82 o 
 -12   2  11      696.37      802.23     34.87 o 
 -11   2  11        2.93       13.44      7.40 o 
 -10   2  11        0.22        5.78      7.50 o 
  -9   2  11       57.05       36.27      9.08 o 
  -8   2  11      587.61      550.67     25.06 o 
  -7   2  11      699.45      736.34     15.89 o 
  -6   2  11      458.09      378.37     16.23 o 
  -5   2  11     1203.83     1192.24     34.83 o 
  -4   2  11       58.89       53.63     10.40 o 
  -3   2  11     2436.55     2351.69     52.26 o 
  -2   2  11      312.65      295.32     17.40 o 
  -1   2  11      652.95      602.54     12.06 o 
   0   2  11     1032.16     1092.18     25.81 o 
   1   2  11     2158.56     1996.86     25.54 o 
   2   2  11       34.59       34.55      6.41 o 
   3   2  11      654.73      567.76      7.77 o 
   4   2  11      423.04      467.89     12.74 o 
   5   2  11       43.56       29.28      4.16 o 
   6   2  11        5.40        4.93      3.85 o 
   7   2  11        0.19        0.85      2.84 o 
   8   2  11        9.19        2.95      1.64 o 
   9   2  11      999.30     1003.50     34.19 o 
  10   2  11     2339.75     2520.22     42.78 o 
  11   2  11      579.99      550.48     35.08 o 
  12   2  11       12.41       13.16      5.57 o 
  13   2  11      168.24      151.09     29.27 o 
  14   2  11      336.45      334.81     25.28 o 
  15   2  11       60.63       48.11     15.71 o 
  16   2  11       90.48       67.67     22.69 o 
  17   2  11        0.04        6.52      7.22 o 
 -19   3  11       48.60       32.71      7.57 o 
 -18   3  11       14.41       10.61      7.07 o 
 -17   3  11      121.96       98.55     18.03 o 
 -16   3  11      249.30      244.96     39.48 o 
 -15   3  11      366.54      404.60     27.47 o 
 -14   3  11      591.14      663.28     28.47 o 
 -13   3  11       68.35       43.85     11.51 o 
 -12   3  11       85.29       51.84     13.06 o 
 -11   3  11        0.41        0.03      8.69 o 
 -10   3  11     3574.97     3988.46     71.71 o 
  -9   3  11      488.09      422.00     17.45 o 
  -8   3  11     4765.14     4956.17     60.41 o 
  -7   3  11      750.12      792.55     24.68 o 
  -6   3  11      110.40      106.53     15.01 o 
  -5   3  11      862.02      819.83     18.51 o 
  -4   3  11      484.76      481.88     14.37 o 
  -3   3  11      527.99      562.04     21.36 o 
  -2   3  11      369.12      363.81     14.21 o 
  -1   3  11     3443.03     3405.66    109.30 o 
   0   3  11     1110.90     1136.03     20.34 o 
   1   3  11     2103.94     2091.50     28.96 o 
   2   3  11       15.25       10.14      3.48 o 
   3   3  11       24.70       12.27      4.40 o 
   4   3  11      160.86      155.37      9.92 o 
   5   3  11      866.31      823.14     15.65 o 
   6   3  11      597.58      564.57     12.85 o 
   7   3  11       43.89       35.20     10.88 o 
   8   3  11        9.72       12.75      6.51 o 
   9   3  11      472.83      445.29     16.88 o 
  10   3  11      470.13      465.64     29.30 o 
  11   3  11        3.25        3.07      5.79 o 
  12   3  11      323.12      306.17     30.27 o 
  13   3  11      492.72      499.10     33.62 o 
  14   3  11      287.76      306.37     24.70 o 
  15   3  11      190.32      159.73     22.91 o 
  16   3  11       21.94       13.92     12.82 o 
  17   3  11       10.40       11.22      8.07 o 
 -18   4  11      878.69     1075.03     23.07 o 
 -17   4  11      134.85      108.03     25.33 o 
 -16   4  11      119.05       79.55     15.29 o 
 -15   4  11      606.85      653.03     27.37 o 
 -14   4  11       15.93        3.95      7.70 o 
 -13   4  11      751.16      871.25     24.47 o 
 -12   4  11     1122.76     1162.44     28.17 o 
 -11   4  11        2.92        3.03      9.09 o 
 -10   4  11       47.40       37.66      8.19 o 
  -9   4  11        7.28        7.55      9.80 o 
  -8   4  11       87.06       78.52     12.21 o 
  -7   4  11     1269.18     1273.55     29.53 o 
  -6   4  11      296.74      287.69     20.50 o 
  -5   4  11      124.18      126.88     17.59 o 
  -4   4  11      217.43      251.31     33.41 o 
  -3   4  11      571.33      540.37     15.82 o 
  -2   4  11        1.90       -2.38     10.28 o 
  -1   4  11       33.30       36.25      7.12 o 
   0   4  11      381.55      303.41     12.18 o 
   1   4  11      616.11      595.00     19.36 o 
   2   4  11     1897.02     1991.95     24.39 o 
   3   4  11      162.68      150.59      9.09 o 
   4   4  11       80.66       89.51      9.39 o 
   5   4  11       27.34        9.16      2.71 o 
   6   4  11     1018.73      990.11     24.78 o 
   7   4  11       46.52       46.93      9.22 o 
   8   4  11      700.67      704.41     18.63 o 
   9   4  11        3.26        7.06      5.94 o 
  10   4  11        3.25       -4.29      8.65 o 
  11   4  11      865.78      887.45     20.34 o 
  12   4  11        4.15       -3.09      8.94 o 
  13   4  11        4.57        5.80      5.02 o 
  14   4  11       15.82       11.50      6.54 o 
  15   4  11      148.01      109.01     30.10 o 
  16   4  11      144.16      109.59     42.81 o 
  17   4  11        1.15        5.29     10.41 o 
 -18   5  11        0.50        9.36      6.88 o 
 -17   5  11       73.95       68.81     17.23 o 
 -16   5  11       24.84       21.42      8.87 o 
 -15   5  11       62.48       51.92     13.25 o 
 -14   5  11      153.63      110.92     17.79 o 
 -13   5  11      282.60      249.45     29.21 o 
 -12   5  11        2.71        9.11      6.61 o 
 -11   5  11     1711.98     1761.49     31.79 o 
 -10   5  11      857.66      838.92     19.13 o 
  -9   5  11      552.17      643.18     20.56 o 
  -8   5  11      633.91      675.43     27.17 o 
  -7   5  11     1131.35     1228.59     23.73 o 
  -6   5  11     1044.68      956.56     23.92 o 
  -5   5  11     1919.06     1987.85     36.76 o 
  -4   5  11      109.72       88.66     10.90 o 
  -3   5  11       16.00       14.81      6.40 o 
  -2   5  11       93.94       93.30      9.53 o 
  -1   5  11      447.03      456.19     13.76 o 
   0   5  11      648.93      673.30     16.11 o 
   1   5  11       96.46       85.26     13.55 o 
   2   5  11      105.52       82.50      9.00 o 
   3   5  11      165.27      155.93     11.53 o 
   4   5  11     2366.41     2280.95     27.04 o 
   5   5  11      111.04      131.63      4.84 o 
   6   5  11        3.69        9.63      6.41 o 
   7   5  11        0.30       -7.15     10.76 o 
   8   5  11      846.19      905.15     23.80 o 
   9   5  11      382.28      378.53     22.59 o 
  10   5  11       14.98       18.93      6.60 o 
  11   5  11      113.58      113.86     24.82 o 
  12   5  11      198.54      167.71     35.22 o 
  13   5  11       28.60       20.44      8.87 o 
  14   5  11      372.73      361.06     23.17 o 
  15   5  11      214.88      260.67     23.11 o 
  16   5  11        2.24        6.34      5.48 o 
 -17   6  11      346.79      378.19     32.86 o 
 -16   6  11      183.08      123.35     34.99 o 
 -15   6  11     1531.80     1921.86     82.24 o 
 -14   6  11        0.00       14.03     11.56 o 
 -13   6  11      284.93      307.79     37.24 o 
 -12   6  11        4.00       -6.58     12.12 o 
 -11   6  11       19.55       17.88      8.84 o 
 -10   6  11      496.97      486.70     25.81 o 
  -9   6  11      282.40      268.09     28.61 o 
  -8   6  11      156.36      128.27     21.03 o 
  -7   6  11     1809.90     1988.35     33.15 o 
  -6   6  11       18.50       18.16      6.10 o 
  -5   6  11      751.50      761.16     41.39 o 
  -4   6  11       14.33       10.84      4.79 o 
  -3   6  11     2363.60     2402.31     38.11 o 
  -2   6  11     1284.09     1270.97     29.30 o 
  -1   6  11      921.21      968.96     25.41 o 
   0   6  11     1054.75     1102.90     26.02 o 
   1   6  11      205.13      228.36      9.69 o 
   2   6  11        7.65       15.69      7.92 o 
   3   6  11        9.74        4.25      2.72 o 
   4   6  11       23.70       16.94      5.19 o 
   5   6  11       16.62       14.63      5.35 o 
   6   6  11      608.82      638.39     16.21 o 
   7   6  11       92.55       70.52     13.57 o 
   8   6  11     1314.48     1330.05     27.25 o 
   9   6  11      246.23      242.91     17.15 o 
  10   6  11      247.55      251.27     21.62 o 
  11   6  11       79.40       42.16     13.77 o 
  12   6  11       10.84       19.47      7.64 o 
  13   6  11      532.51      664.63     39.45 o 
  14   6  11       14.67       26.56      9.76 o 
  15   6  11        2.00       14.69      8.89 o 
 -16   7  11       23.41       12.24     10.07 o 
 -15   7  11       48.95       31.10     12.80 o 
 -14   7  11      124.24      119.46     27.76 o 
 -13   7  11      822.60      933.18     36.11 o 
 -12   7  11       11.34        4.15     11.78 o 
 -11   7  11      496.33      523.27     26.51 o 
 -10   7  11        0.10       10.64      8.85 o 
  -9   7  11       58.96       52.26     15.46 o 
  -8   7  11      284.14      257.54     48.34 o 
  -7   7  11      216.21      188.22     41.32 o 
  -6   7  11      228.29      198.41     34.73 o 
  -5   7  11     1375.02     1393.39     35.70 o 
  -4   7  11     1632.97     1737.24     74.07 o 
  -3   7  11      166.62      140.56     26.44 o 
  -2   7  11      431.56      403.70     17.91 o 
  -1   7  11      642.34      706.07      9.73 o 
   0   7  11      150.00      163.78     17.36 o 
   1   7  11      108.73       74.64      9.46 o 
   2   7  11       77.69       87.66     18.26 o 
   3   7  11        4.23        7.09      4.38 o 
   4   7  11      178.42      187.00     25.05 o 
   5   7  11        0.64       -1.77      5.07 o 
   6   7  11      132.67      126.13     16.27 o 
   7   7  11      107.19      125.44     16.95 o 
   8   7  11      314.66      323.06     28.19 o 
   9   7  11      552.47      612.79     18.39 o 
  10   7  11      462.43      521.22     46.62 o 
  11   7  11       13.41       20.36      8.12 o 
  12   7  11        9.19       13.08      6.77 o 
  13   7  11      415.94      457.74     21.65 o 
  14   7  11        5.62        7.46      7.34 o 
 -14   8  11      146.79      112.57     25.02 o 
 -13   8  11       37.57       19.41     10.12 o 
 -12   8  11      255.18      307.67     42.05 o 
 -11   8  11       20.91       16.35     11.60 o 
 -10   8  11        2.04        9.33      9.42 o 
  -9   8  11       18.88       25.43     12.18 o 
  -8   8  11        5.46       13.95     11.24 o 
  -7   8  11        5.39        6.74      8.34 o 
  -6   8  11       22.92       11.78     10.84 o 
  -5   8  11       52.56       52.45     15.89 o 
  -4   8  11      140.04      142.24     24.54 o 
  -3   8  11      350.25      365.90     24.27 o 
  -2   8  11        5.03        3.88      5.68 o 
  -1   8  11        3.87        9.08      6.39 o 
   0   8  11      262.24      254.22     27.04 o 
   1   8  11       15.19       12.90      9.00 o 
   2   8  11      532.04      456.40     21.75 o 
   3   8  11      101.97      105.45     24.92 o 
   4   8  11       13.70        9.05      9.45 o 
   5   8  11       10.53        7.82      3.71 o 
   6   8  11        0.09        7.65      5.06 o 
   7   8  11        0.02       10.42      4.65 o 
   8   8  11       70.92       58.29     13.93 o 
   9   8  11        0.78        5.99      5.23 o 
  10   8  11       36.33       26.88      9.13 o 
  11   8  11       98.74       92.21     16.95 o 
  12   8  11      762.84      867.19     29.37 o 
 -12   9  11        0.19        4.07      7.56 o 
 -11   9  11       15.72       13.51     10.59 o 
 -10   9  11       47.56       34.74     12.77 o 
  -9   9  11      230.85      275.23     44.77 o 
  -8   9  11       75.46       71.20     16.25 o 
  -7   9  11      203.03      184.79     45.05 o 
  -6   9  11      682.94      666.88     29.24 o 
  -5   9  11      115.35       80.75     20.97 o 
  -4   9  11        3.52        3.27      8.81 o 
  -3   9  11      144.95      160.32     27.73 o 
  -2   9  11      563.06      599.10     28.56 o 
  -1   9  11      378.17      371.95     24.11 o 
   0   9  11      807.63      840.37     27.15 o 
   1   9  11      366.27      358.15     16.73 o 
   2   9  11       26.29       36.14     25.44 o 
   3   9  11      159.66      154.37     34.19 o 
   4   9  11      142.15      177.34     48.56 o 
   5   9  11      175.39      125.91     43.23 o 
   6   9  11       93.82       73.04     22.38 o 
   7   9  11       42.60       48.00     11.97 o 
   8   9  11      269.09      322.42     40.55 o 
   9   9  11       59.12       61.57     18.99 o 
  10   9  11      441.09      477.20     24.04 o 
  11   9  11       29.80       14.84     11.47 o 
 -10  10  11       55.26       28.89     11.61 o 
  -9  10  11      178.80      246.06     72.49 o 
  -8  10  11      207.56      156.20     44.97 o 
  -7  10  11      267.95      284.45     26.68 o 
  -6  10  11       13.13       -1.30     12.04 o 
  -5  10  11        6.79        5.66      9.30 o 
  -4  10  11      109.45       75.00     16.31 o 
  -3  10  11       30.65       22.05      7.90 o 
  -2  10  11      590.62      612.83     27.09 o 
  -1  10  11       45.69       57.87     12.96 o 
   0  10  11      661.14      774.83     61.66 o 
   1  10  11       96.35      106.81     31.21 o 
   2  10  11       62.13       51.44     18.05 o 
   3  10  11      466.26      515.88     22.44 o 
   4  10  11      128.12       96.87     32.56 o 
   5  10  11      658.83      817.52     30.39 o 
   6  10  11      421.78      475.14     24.42 o 
   7  10  11        8.69       -2.98     16.59 o 
   8  10  11      113.87      116.92     36.20 o 
  -7  11  11        0.22        9.50      7.02 o 
  -6  11  11       14.40       20.09      9.34 o 
  -5  11  11        2.26       19.55      8.15 o 
  -4  11  11      152.21      139.32     33.76 o 
  -3  11  11      300.88      209.82     53.65 o 
  -2  11  11       36.69       29.34      8.69 o 
  -1  11  11      190.42      146.29     46.11 o 
   0  11  11        2.80       13.84      6.51 o 
   1  11  11       51.17       40.44     15.43 o 
   2  11  11      108.40       89.46     35.22 o 
   3  11  11       85.53       67.60     19.96 o 
   4  11  11       50.79       55.05     35.96 o 
   5  11  11       10.80        9.00     12.57 o 
 -19   0  12      173.38      136.79     44.49 o 
 -18   0  12      143.83      167.90     50.79 o 
 -17   0  12     1553.71     2066.68     48.24 o 
 -16   0  12       81.22       40.63     18.15 o 
 -15   0  12     1633.77     1935.79    103.22 o 
 -14   0  12       20.47        7.68     28.95 o 
 -13   0  12      133.17       70.06     18.85 o 
 -12   0  12     1452.91     1494.36     43.18 o 
 -11   0  12      174.16      151.32     31.05 o 
 -10   0  12       76.99       60.16     22.52 o 
  -9   0  12      629.48      728.88     38.67 o 
  -8   0  12      699.12      709.18     37.59 o 
  -7   0  12      279.83      267.15     26.17 o 
  -6   0  12      106.86      137.46     20.85 o 
  -5   0  12       19.10       35.72     13.65 o 
  -4   0  12     1658.95     1759.51     71.55 o 
  -3   0  12     7887.31     8314.35     99.05 o 
  -2   0  12     4877.84     4696.48     84.02 o 
  -1   0  12      305.42      334.69     24.14 o 
   0   0  12     2790.76     2537.58    111.04 o 
   1   0  12     3734.49     3490.48     71.13 o 
   2   0  12     1123.15     1117.31     62.58 o 
   3   0  12     1524.33     1682.88     39.79 o 
   4   0  12     4094.60     4146.54     79.90 o 
   5   0  12     3998.57     4011.13     61.47 o 
   6   0  12       67.61       66.80     10.56 o 
   7   0  12     1723.84     1659.47     42.93 o 
   8   0  12       98.62       80.38     22.73 o 
   9   0  12     1156.93     1137.40     24.67 o 
  10   0  12      701.26      650.20     42.82 o 
  11   0  12       52.78       40.27     18.85 o 
  12   0  12     2113.84     2216.76     71.49 o 
  13   0  12      471.56      522.13     45.02 o 
  14   0  12      343.32      235.93     83.28 o 
  15   0  12       51.50       39.76     27.74 o 
  16   0  12       10.25       10.09     15.41 o 
  17   0  12     1287.21     1629.73     46.35 o 
 -19   1  12      879.78     1017.78     41.60 o 
 -18   1  12       80.59       69.37     17.21 o 
 -17   1  12        2.33        4.39      7.36 o 
 -16   1  12       15.25       19.72      9.95 o 
 -15   1  12      831.16      874.82     33.43 o 
 -14   1  12      403.43      396.17     20.73 o 
 -13   1  12       96.62       91.84     20.87 o 
 -12   1  12     1045.73     1185.62     35.10 o 
 -11   1  12       17.56        5.68      8.86 o 
 -10   1  12       58.07       57.91     12.27 o 
  -9   1  12      605.53      568.59     20.28 o 
  -8   1  12       63.51       71.25     10.92 o 
  -7   1  12      978.38      949.30     21.88 o 
  -6   1  12     1212.70     1231.63     25.85 o 
  -5   1  12     2218.58     2236.36     34.38 o 
  -4   1  12     2400.03     2214.61     42.73 o 
  -3   1  12        0.05        7.52      4.27 o 
  -2   1  12      858.68      837.54     22.95 o 
  -1   1  12      405.40      377.34     19.11 o 
   0   1  12     4009.03     3920.48     56.73 o 
   1   1  12      862.84      823.69     16.84 o 
   2   1  12     1677.99     1599.69     29.66 o 
   3   1  12      768.47      775.85     22.26 o 
   4   1  12     2700.37     2896.33     39.89 o 
   5   1  12      444.38      464.78     17.36 o 
   6   1  12       39.12       29.35      4.81 o 
   7   1  12       85.61       98.70     15.31 o 
   8   1  12      340.08      321.98     16.35 o 
   9   1  12       38.55       18.09      4.92 o 
  10   1  12       15.44        5.09      5.92 o 
  11   1  12        1.61        1.13      5.00 o 
  12   1  12      336.10      306.89     22.25 o 
  13   1  12      324.16      322.74     30.55 o 
  14   1  12        4.92       23.02      8.30 o 
  15   1  12      196.14      244.15     39.46 o 
  16   1  12        0.58       18.90      9.64 o 
  17   1  12       15.31       26.35     12.30 o 
 -19   2  12      109.62       92.35     22.74 o 
 -18   2  12        0.02       11.76      8.99 o 
 -17   2  12      330.11      305.41     46.82 o 
 -16   2  12       95.23       67.18     11.73 o 
 -15   2  12      716.45      812.29     28.39 o 
 -14   2  12       49.26       54.52     18.07 o 
 -13   2  12      137.47      125.60     22.26 o 
 -12   2  12     3070.10     3421.57     47.84 o 
 -11   2  12      643.96      667.30     42.26 o 
 -10   2  12       75.31       86.25     15.97 o 
  -9   2  12      376.70      384.48     20.81 o 
  -8   2  12     2390.94     2403.06     39.09 o 
  -7   2  12       69.66       57.01     14.99 o 
  -6   2  12      284.31      246.94     20.91 o 
  -5   2  12      145.50      121.73     19.54 o 
  -4   2  12     1192.91     1118.28     21.81 o 
  -3   2  12      584.60      528.07     13.99 o 
  -2   2  12      421.65      380.72     14.78 o 
  -1   2  12      379.82      377.46     17.34 o 
   0   2  12       15.99        8.55      5.42 o 
   1   2  12      532.67      480.73     12.31 o 
   2   2  12     1661.01     1587.45     33.71 o 
   3   2  12      806.37      690.89     18.30 o 
   4   2  12     1151.65     1138.58     25.95 o 
   5   2  12       19.04       11.99      3.19 o 
   6   2  12       71.59       71.87      9.27 o 
   7   2  12     1072.83     1030.60     37.22 o 
   8   2  12       33.34       35.18      9.56 o 
   9   2  12      251.45      230.14     18.24 o 
  10   2  12       96.72       76.67     15.65 o 
  11   2  12      262.51      200.94     26.12 o 
  12   2  12        7.33       13.86      5.94 o 
  13   2  12      111.12       95.86     22.73 o 
  14   2  12        7.80        6.90     13.95 o 
  15   2  12      188.28      165.84     49.77 o 
  16   2  12        9.25        9.32     15.65 o 
  17   2  12       21.20       11.82     18.46 o 
 -18   3  12        0.14        4.73      8.34 o 
 -17   3  12       79.34       60.77     14.01 o 
 -16   3  12      228.77      195.79     29.66 o 
 -15   3  12       15.52       20.21      6.38 o 
 -14   3  12       70.72       71.01     15.43 o 
 -13   3  12        7.79       10.27      8.87 o 
 -12   3  12       75.89       43.58     12.09 o 
 -11   3  12      977.72      903.41     35.86 o 
 -10   3  12      333.52      334.66     33.68 o 
  -9   3  12      989.33      913.05     25.37 o 
  -8   3  12     1472.48     1515.50     36.68 o 
  -7   3  12       48.63       56.72     13.41 o 
  -6   3  12       16.93       26.71      6.46 o 
  -5   3  12      294.38      302.58     20.07 o 
  -4   3  12      308.59      312.69     18.50 o 
  -3   3  12     1117.02     1051.47     28.76 o 
  -2   3  12      263.99      271.28     18.08 o 
  -1   3  12      102.09      107.61     16.49 o 
   0   3  12      276.44      244.95     15.82 o 
   1   3  12      213.87      238.37     19.92 o 
   2   3  12      455.30      408.96     15.53 o 
   3   3  12     1950.98     1961.22     38.44 o 
   4   3  12       94.30       86.31     10.55 o 
   5   3  12     2086.28     2019.95     36.27 o 
   6   3  12       38.53       26.06      4.29 o 
   7   3  12     1670.72     1577.31     54.57 o 
   8   3  12      170.59      158.70     24.26 o 
   9   3  12        0.96       -6.17      7.46 o 
  10   3  12      772.28      770.25     24.32 o 
  11   3  12      358.07      313.05     32.58 o 
  12   3  12        0.12        1.09      7.91 o 
  13   3  12      137.04       85.49     22.24 o 
  14   3  12       38.40       20.17      7.34 o 
  15   3  12        1.19       14.53      8.61 o 
  16   3  12        0.28        1.93     18.01 o 
 -18   4  12        0.53       13.43      6.74 o 
 -17   4  12      103.55       73.44     16.30 o 
 -16   4  12       14.67       21.44     10.19 o 
 -15   4  12        0.52       11.94      7.08 o 
 -14   4  12      129.56      115.94     22.79 o 
 -13   4  12      359.43      363.86     47.92 o 
 -12   4  12     1553.17     1616.55     68.23 o 
 -11   4  12       20.67       14.01      7.74 o 
 -10   4  12      161.35      190.08     24.04 o 
  -9   4  12      135.92      107.27     18.24 o 
  -8   4  12     1543.44     1490.17     32.32 o 
  -7   4  12      247.92      275.79     21.19 o 
  -6   4  12     2490.83     2591.73     46.48 o 
  -5   4  12     1956.36     1860.33     39.39 o 
  -4   4  12      251.88      304.03     17.57 o 
  -3   4  12      802.71      773.64     21.84 o 
  -2   4  12        0.23        8.66      5.90 o 
  -1   4  12      321.93      320.98     18.93 o 
   0   4  12      264.88      255.20      8.35 o 
   1   4  12        2.87        2.02      5.10 o 
   2   4  12       16.96       11.30      3.70 o 
   3   4  12     1995.12     2135.30     45.73 o 
   4   4  12        0.31        5.06      2.86 o 
   5   4  12       11.08       10.94      4.72 o 
   6   4  12       49.49       59.84     10.08 o 
   7   4  12     1277.33     1381.30     27.33 o 
   8   4  12        9.17        9.75      5.30 o 
   9   4  12      385.44      374.87     19.24 o 
  10   4  12        6.51       17.05      8.92 o 
  11   4  12        0.08        2.99      7.54 o 
  12   4  12      215.08      213.16     34.77 o 
  13   4  12      304.19      313.42     27.20 o 
  14   4  12        5.28        2.90      9.60 o 
  15   4  12       42.47       32.93     13.70 o 
  16   4  12       10.03       15.03      7.08 o 
 -17   5  12        1.03       13.72      7.44 o 
 -16   5  12      713.54      837.87     51.76 o 
 -15   5  12       15.69       24.91      7.51 o 
 -14   5  12       10.99        2.91      8.11 o 
 -13   5  12       61.23       60.29     16.30 o 
 -12   5  12       57.84       42.97     10.88 o 
 -11   5  12      217.99      225.27     31.83 o 
 -10   5  12      328.40      360.77     36.23 o 
  -9   5  12      205.44      175.51     22.18 o 
  -8   5  12       56.61       55.71     10.01 o 
  -7   5  12     1843.03     1901.26     26.76 o 
  -6   5  12      923.25      813.13     22.58 o 
  -5   5  12      411.43      377.42     18.67 o 
  -4   5  12      190.20      154.00     21.13 o 
  -3   5  12      238.03      276.16     14.21 o 
  -2   5  12       49.38       42.59      7.64 o 
  -1   5  12        1.78        1.54      6.44 o 
   0   5  12      255.08      259.31     11.08 o 
   1   5  12       12.76       13.00      4.50 o 
   2   5  12     1191.42     1268.97     39.07 o 
   3   5  12        0.16       -0.23      4.61 o 
   4   5  12        5.67        2.39      4.31 o 
   5   5  12        0.79        6.62      7.00 o 
   6   5  12        8.78       22.24      8.24 o 
   7   5  12       49.41       56.20     15.90 o 
   8   5  12        4.17       -2.57      7.86 o 
   9   5  12       15.87       21.91      8.15 o 
  10   5  12      224.50      204.46     35.52 o 
  11   5  12      227.61      222.46     22.52 o 
  12   5  12      565.41      600.08     24.13 o 
  13   5  12      100.22       74.00     18.14 o 
  14   5  12        4.78        9.10      7.90 o 
  15   5  12       20.49        3.62      9.64 o 
 -16   6  12       91.61       50.95     15.42 o 
 -15   6  12       22.56       31.41     14.92 o 
 -14   6  12        2.06        8.02     12.58 o 
 -13   6  12        0.04       11.65     12.85 o 
 -12   6  12       87.00       69.84     20.13 o 
 -11   6  12        2.87        4.38      9.81 o 
 -10   6  12      114.35      115.97     25.22 o 
  -9   6  12        0.08        3.30      4.80 o 
  -8   6  12      271.21      258.64     32.43 o 
  -7   6  12       27.01       21.37      9.27 o 
  -6   6  12      115.03      112.61     17.30 o 
  -5   6  12       19.69       18.42      5.81 o 
  -4   6  12     1258.49     1347.35     24.83 o 
  -3   6  12      101.00      106.26     12.96 o 
  -2   6  12      388.47      362.17     12.20 o 
  -1   6  12      499.12      548.54     19.68 o 
   0   6  12      390.98      347.79     10.37 o 
   1   6  12        4.19       -0.41      7.04 o 
   2   6  12      193.66      174.79     13.74 o 
   3   6  12      109.18       92.13     10.38 o 
   4   6  12      108.08      121.55      9.61 o 
   5   6  12      736.68      720.34     21.02 o 
   6   6  12      836.28      903.16     23.76 o 
   7   6  12      284.42      309.25     24.10 o 
   8   6  12       18.77       15.37      7.21 o 
   9   6  12       13.39       14.20      6.76 o 
  10   6  12        9.41        3.19      8.39 o 
  11   6  12       30.03       20.11      8.33 o 
  12   6  12       10.76        9.43      7.57 o 
  13   6  12      199.45      175.06     23.54 o 
  14   6  12        0.76       -3.60      7.00 o 
 -15   7  12      238.21      177.69     51.67 o 
 -14   7  12        0.16        0.78     12.39 o 
 -13   7  12       75.91       48.78     15.86 o 
 -12   7  12      498.93      499.31     27.70 o 
 -11   7  12      307.43      262.62     54.52 o 
 -10   7  12      393.41      439.60     27.01 o 
  -9   7  12       26.71       19.19     11.16 o 
  -8   7  12       38.00       18.62     12.14 o 
  -7   7  12        4.05        3.00      6.56 o 
  -6   7  12      147.84      118.17     26.32 o 
  -5   7  12       38.13       19.50     10.44 o 
  -4   7  12      137.14      148.80     24.02 o 
  -3   7  12     1847.88     1908.61     41.61 o 
  -2   7  12       59.50       58.45     13.74 o 
  -1   7  12      102.09       70.26      9.31 o 
   0   7  12      118.98      104.33     11.73 o 
   1   7  12      109.57      101.62      8.53 o 
   2   7  12        4.39        4.36      3.61 o 
   3   7  12      996.76     1054.62     19.21 o 
   4   7  12       46.34       32.84     10.29 o 
   5   7  12       33.52       35.78     11.28 o 
   6   7  12        1.10        5.08      5.89 o 
   7   7  12       53.71       36.14     10.10 o 
   8   7  12      112.20       99.21     21.60 o 
   9   7  12        2.50        4.80      7.20 o 
  10   7  12       68.02       75.54     19.28 o 
  11   7  12        0.88        5.71     12.16 o 
  12   7  12       99.97       91.75     22.56 o 
  13   7  12       17.11       13.37      7.74 o 
 -14   8  12      536.96      618.12     51.54 o 
 -13   8  12      102.86       63.02     31.58 o 
 -12   8  12      429.80      416.14     36.50 o 
 -11   8  12        0.00        8.07     10.32 o 
 -10   8  12        2.18        9.25     15.04 o 
  -9   8  12        3.97       -9.10     16.73 o 
  -8   8  12      268.49      258.84     56.47 o 
  -7   8  12      546.98      576.70     26.55 o 
  -6   8  12       81.24       74.32     17.44 o 
  -5   8  12      322.28      332.24     25.10 o 
  -4   8  12      213.89      233.62     46.67 o 
  -3   8  12      116.98      126.95     18.98 o 
  -2   8  12      162.26      165.17     27.23 o 
  -1   8  12      797.14      837.51     49.49 o 
   0   8  12       70.90       77.69     13.31 o 
   1   8  12      723.55      792.46     27.19 o 
   2   8  12      190.29      182.52     31.45 o 
   3   8  12       25.22       29.01     11.74 o 
   4   8  12        3.08        7.33      9.65 o 
   5   8  12      205.36      198.59     52.00 o 
   6   8  12        0.08        9.27      7.53 o 
   7   8  12      421.11      467.58     31.21 o 
   8   8  12      265.51      289.21     23.20 o 
   9   8  12      586.00      667.64     22.25 o 
  10   8  12      177.42      145.81     22.87 o 
  11   8  12      319.24      296.15     27.76 o 
  12   8  12        4.49       -5.30      8.47 o 
 -12   9  12       51.71       53.15     21.41 o 
 -11   9  12      201.58      178.06     45.84 o 
 -10   9  12      198.24      155.90     40.34 o 
  -9   9  12      192.95      205.46     50.62 o 
  -8   9  12       98.05       51.26     15.19 o 
  -7   9  12       58.56       36.24     14.02 o 
  -6   9  12       54.37       43.98     12.29 o 
  -5   9  12      278.96      226.26     52.31 o 
  -4   9  12      145.26      160.12     38.17 o 
  -3   9  12     1116.54     1236.48     37.34 o 
  -2   9  12      193.14      191.39     36.30 o 
  -1   9  12     2118.32     2267.82     64.35 o 
   0   9  12       74.74       54.66     15.31 o 
   1   9  12        1.91        0.61     12.78 o 
   2   9  12       85.04       56.75     28.22 o 
   3   9  12      553.73      662.61     45.38 o 
   4   9  12      247.86      206.35     51.15 o 
   5   9  12      131.37       93.01     35.64 o 
   6   9  12      171.63      140.74     27.30 o 
   7   9  12       17.48       13.45      8.90 o 
   8   9  12        2.32       -4.05     10.40 o 
   9   9  12       28.27       48.25     28.01 o 
  10   9  12      199.90      138.95     53.62 o 
  -9  10  12       85.27       63.77     18.52 o 
  -8  10  12       71.65       51.62     17.87 o 
  -7  10  12      379.17      394.24     32.30 o 
  -6  10  12       10.48        7.87      9.15 o 
  -5  10  12        3.18        2.46     10.88 o 
  -4  10  12       90.24       55.04     14.18 o 
  -3  10  12       13.67       14.38     11.69 o 
  -2  10  12       11.65       21.27      8.00 o 
  -1  10  12      152.84      168.34     28.11 o 
   0  10  12       40.50       28.95     10.60 o 
   1  10  12      427.79      441.76     35.29 o 
   2  10  12       85.26       63.35     20.13 o 
   3  10  12       45.31       26.39     12.07 o 
   4  10  12      226.85      169.81     63.05 o 
   5  10  12        2.07       14.69     10.03 o 
   6  10  12       41.01       28.10     11.14 o 
   7  10  12       71.60       42.06     18.52 o 
  -5  11  12       46.84       23.20      9.50 o 
  -4  11  12      362.14      305.32     37.15 o 
  -3  11  12        5.45        2.00      5.77 o 
  -2  11  12       16.29       12.03     11.43 o 
  -1  11  12       72.34       72.58     19.14 o 
   0  11  12      131.31       91.96     35.07 o 
   1  11  12      153.26      107.00     31.20 o 
   2  11  12       88.81       53.98     21.38 o 
   3  11  12      258.63      236.91     51.56 o 
 -18   1  13       93.95       65.25     12.80 o 
 -17   1  13      244.06      218.82     37.58 o 
 -16   1  13      206.22      187.67     29.02 o 
 -15   1  13        2.09       15.27      8.71 o 
 -14   1  13       17.62       23.64      9.39 o 
 -13   1  13       11.37       -2.02     11.53 o 
 -12   1  13     2108.29     2341.39     58.39 o 
 -11   1  13     1202.11     1240.32     34.32 o 
 -10   1  13      259.13      236.01     29.62 o 
  -9   1  13        9.19        3.88      7.69 o 
  -8   1  13        4.86        9.76      9.03 o 
  -7   1  13     1970.45     2153.84     38.57 o 
  -6   1  13      200.72      198.53     29.92 o 
  -5   1  13      187.34      195.53     23.05 o 
  -4   1  13      300.83      317.41     18.14 o 
  -3   1  13        9.09       -0.89      6.90 o 
  -2   1  13      541.11      546.71     19.84 o 
  -1   1  13       12.57        6.62      8.50 o 
   0   1  13      142.70      141.55     20.42 o 
   1   1  13     3083.14     3156.42     41.00 o 
   2   1  13      877.46      820.16     22.71 o 
   3   1  13     3845.40     4009.41     55.29 o 
   4   1  13     1527.66     1662.71     23.51 o 
   5   1  13        5.82       12.05      3.87 o 
   6   1  13     3286.92     3506.72     49.20 o 
   7   1  13        0.51        3.25      2.32 o 
   8   1  13      640.76      558.07     12.54 o 
   9   1  13        8.20        1.03      3.91 o 
  10   1  13       24.36       19.42      7.79 o 
  11   1  13      439.96      453.28     23.97 o 
  12   1  13      133.32      148.78     40.16 o 
  13   1  13      201.27      113.37     37.62 o 
  14   1  13       93.39       94.50     31.37 o 
  15   1  13       32.68       54.03     18.26 o 
  16   1  13      167.41      193.53     33.99 o 
 -18   2  13      315.52      349.64     52.16 o 
 -17   2  13       18.07        1.79     10.65 o 
 -16   2  13      797.43      904.97     23.58 o 
 -15   2  13        1.91        5.54      7.48 o 
 -14   2  13      273.83      310.89     35.83 o 
 -13   2  13        0.88       18.62      8.29 o 
 -12   2  13      394.32      348.38     32.17 o 
 -11   2  13      110.64       99.56     22.97 o 
 -10   2  13      418.52      451.80     31.10 o 
  -9   2  13      239.40      253.98     41.87 o 
  -8   2  13        0.26        5.63      6.78 o 
  -7   2  13       29.59       22.74      8.25 o 
  -6   2  13      697.70      686.08     19.89 o 
  -5   2  13      125.04      150.50     17.15 o 
  -4   2  13        0.25       -0.63      7.42 o 
  -3   2  13     2713.78     2807.04     34.29 o 
  -2   2  13        7.34       20.10      5.39 o 
  -1   2  13     1941.08     1932.38     34.32 o 
   0   2  13      937.14      908.34     32.00 o 
   1   2  13      115.62      101.19     16.64 o 
   2   2  13      508.43      546.10     14.27 o 
   3   2  13      209.62      202.25     11.33 o 
   4   2  13      343.63      295.85     24.80 o 
   5   2  13      287.45      262.57     19.67 o 
   6   2  13     1494.28     1556.27     25.01 o 
   7   2  13      239.77      257.70     15.27 o 
   8   2  13      709.94      683.70     19.03 o 
   9   2  13        0.11       -4.28      7.37 o 
  10   2  13      236.33      187.02     18.72 o 
  11   2  13      395.29      403.76     26.98 o 
  12   2  13      759.33      824.42     44.87 o 
  13   2  13      305.97      344.19     28.10 o 
  14   2  13       82.20       80.96     27.17 o 
  15   2  13      111.83       78.76     33.79 o 
  16   2  13        0.06       13.79     10.09 o 
 -18   3  13       30.24       21.14      9.67 o 
 -17   3  13      375.76      475.40     30.03 o 
 -16   3  13      200.34      177.69     36.29 o 
 -15   3  13        1.31        7.70     10.86 o 
 -14   3  13       40.56       30.82     10.60 o 
 -13   3  13      238.02      258.55     40.18 o 
 -12   3  13      469.98      492.37     28.26 o 
 -11   3  13      542.09      510.89     34.07 o 
 -10   3  13       30.22       21.17     12.21 o 
  -9   3  13       31.24       12.27      8.12 o 
  -8   3  13       84.67       86.71     11.95 o 
  -7   3  13      289.19      369.42     23.83 o 
  -6   3  13      741.51      655.65     27.00 o 
  -5   3  13       63.05       50.61      9.87 o 
  -4   3  13      216.14      224.41     28.10 o 
  -3   3  13        5.40        0.41      6.11 o 
  -2   3  13      162.86      171.54     23.35 o 
  -1   3  13      578.21      563.82     22.21 o 
   0   3  13     1028.50     1024.07     21.44 o 
   1   3  13     1267.56     1256.61     25.60 o 
   2   3  13       45.91       39.21      7.03 o 
   3   3  13     5080.77     5247.58    122.82 o 
   4   3  13       85.50       98.73      9.80 o 
   5   3  13     1435.97     1537.23     22.26 o 
   6   3  13       81.41       52.47     16.59 o 
   7   3  13        6.08        7.76      6.02 o 
   8   3  13        0.86        9.77      5.94 o 
   9   3  13       45.49       24.01      6.03 o 
  10   3  13        0.09       10.58      6.52 o 
  11   3  13      127.39      117.82     22.67 o 
  12   3  13      132.98      102.69     22.33 o 
  13   3  13       91.36       84.60     17.66 o 
  14   3  13       78.83      116.54     29.26 o 
  15   3  13      159.76      135.00     48.91 o 
  16   3  13      164.84      124.55     46.84 o 
 -17   4  13      348.84      364.25     25.37 o 
 -16   4  13      604.92      663.10     31.13 o 
 -15   4  13      165.18      164.53     26.34 o 
 -14   4  13        2.04       16.72      7.87 o 
 -13   4  13      291.31      322.47     48.70 o 
 -12   4  13        0.37        1.59     10.40 o 
 -11   4  13       17.40        6.41      9.95 o 
 -10   4  13      305.48      274.23     22.06 o 
  -9   4  13      209.16      196.51     28.75 o 
  -8   4  13      246.00      249.63     31.96 o 
  -7   4  13      210.29      163.87     21.39 o 
  -6   4  13      548.63      536.17     20.77 o 
  -5   4  13      958.13      922.14     20.32 o 
  -4   4  13     2300.16     2426.61     35.61 o 
  -3   4  13      295.93      275.21     19.96 o 
  -2   4  13       80.79       62.87      9.33 o 
  -1   4  13        0.88        3.09      2.72 o 
   0   4  13        9.72        6.70      3.62 o 
   1   4  13       92.31       80.30     11.75 o 
   2   4  13      739.83      765.58     20.88 o 
   3   4  13      686.61      648.58     12.73 o 
   4   4  13        1.49        8.87      3.89 o 
   5   4  13     1751.15     1801.95     36.79 o 
   6   4  13      151.54      150.74     14.25 o 
   7   4  13      892.67      942.77     25.01 o 
   8   4  13     1111.19     1147.88     42.03 o 
   9   4  13       94.23       92.37     19.14 o 
  10   4  13      149.22      123.96     24.12 o 
  11   4  13        0.05        4.79      7.90 o 
  12   4  13       85.67       88.89     17.25 o 
  13   4  13        3.72        6.42      7.47 o 
  14   4  13       18.87       15.16      7.19 o 
  15   4  13       64.92       48.65     16.14 o 
 -16   5  13        0.29       14.54      7.42 o 
 -15   5  13        4.84       -3.18     13.27 o 
 -14   5  13      125.98      119.04     22.09 o 
 -13   5  13       99.05       76.04     14.32 o 
 -12   5  13      503.47      527.71     26.54 o 
 -11   5  13       33.67       22.22      7.81 o 
 -10   5  13       12.58       23.58      8.42 o 
  -9   5  13      765.44      850.19     27.73 o 
  -8   5  13      438.61      428.30     23.10 o 
  -7   5  13      130.28      132.53     20.77 o 
  -6   5  13      427.35      374.25     14.60 o 
  -5   5  13      105.06      101.17     15.81 o 
  -4   5  13      825.84      853.39     22.25 o 
  -3   5  13      793.79      787.55     23.72 o 
  -2   5  13      729.82      710.72     17.27 o 
  -1   5  13       19.65       22.83      5.93 o 
   0   5  13     2527.78     2667.44     61.87 o 
   1   5  13       45.52       41.04      9.62 o 
   2   5  13      328.31      267.89     11.21 o 
   3   5  13        5.96        6.99      4.22 o 
   4   5  13      181.84      176.65     11.34 o 
   5   5  13       32.35       41.69      6.99 o 
   6   5  13     1165.33     1260.50     48.18 o 
   7   5  13       10.96       13.00      6.21 o 
   8   5  13     1345.76     1500.83     28.57 o 
   9   5  13        5.72        8.14      6.40 o 
  10   5  13       23.32        4.87      6.93 o 
  11   5  13       16.74       13.75     10.55 o 
  12   5  13      233.11      224.70     39.68 o 
  13   5  13      124.84      112.34     28.10 o 
  14   5  13      103.75       52.03     12.74 o 
 -16   6  13        0.74        3.34     13.40 o 
 -15   6  13      165.70      117.72     26.81 o 
 -14   6  13       26.98       14.58     14.91 o 
 -13   6  13      253.38      205.81     41.09 o 
 -12   6  13       16.96       16.74     10.24 o 
 -11   6  13      492.07      544.46     28.77 o 
 -10   6  13      134.91       85.18     21.98 o 
  -9   6  13       12.76        3.62      9.81 o 
  -8   6  13       52.05       42.80     16.21 o 
  -7   6  13      780.55      774.38     24.54 o 
  -6   6  13       62.36       52.03     12.91 o 
  -5   6  13      193.99      195.22     12.01 o 
  -4   6  13      140.38      106.44     17.33 o 
  -3   6  13      229.92      238.50     24.34 o 
  -2   6  13      268.07      260.88     14.68 o 
  -1   6  13       44.33       45.09      7.98 o 
   0   6  13       12.86        8.25      7.17 o 
   1   6  13       60.90       60.78     10.15 o 
   2   6  13      642.32      720.45     21.50 o 
   3   6  13       59.30       58.33     10.40 o 
   4   6  13      488.31      519.62     18.66 o 
   5   6  13      114.22       89.92     21.37 o 
   6   6  13       78.82       80.71     17.81 o 
   7   6  13      295.75      325.91     25.98 o 
   8   6  13     1557.41     1686.29     31.17 o 
   9   6  13      773.85      904.31     46.52 o 
  10   6  13      800.41      864.60     28.49 o 
  11   6  13       41.03       33.21      9.97 o 
  12   6  13      228.27      268.04     27.81 o 
  13   6  13        0.00       10.10      6.78 o 
 -14   7  13       63.69       48.10     12.75 o 
 -13   7  13      206.86      169.72     46.36 o 
 -12   7  13        3.38        2.69     13.20 o 
 -11   7  13        0.01        5.34     11.15 o 
 -10   7  13       76.93       77.72     19.63 o 
  -9   7  13       43.65       42.74      9.97 o 
  -8   7  13      320.57      325.29     40.62 o 
  -7   7  13      247.30      274.56     34.04 o 
  -6   7  13        1.67       17.08     15.65 o 
  -5   7  13       11.41       12.48      6.77 o 
  -4   7  13      190.58      175.39     26.33 o 
  -3   7  13     1140.75     1146.16     30.69 o 
  -2   7  13      108.47       72.17     15.20 o 
  -1   7  13       46.05       24.13      8.44 o 
   0   7  13      932.99      984.46     19.94 o 
   1   7  13        1.63        5.13      5.70 o 
   2   7  13      410.40      373.27     14.57 o 
   3   7  13        1.84        2.04      4.27 o 
   4   7  13       65.28       61.07     14.48 o 
   5   7  13       40.95       37.59      9.95 o 
   6   7  13       88.67       82.10     18.31 o 
   7   7  13      239.13      221.70     35.59 o 
   8   7  13       46.20       40.15     12.81 o 
   9   7  13        0.01       -7.39      7.92 o 
  10   7  13       19.25        3.78      8.16 o 
  11   7  13      252.44      284.03     34.38 o 
  12   7  13        6.79       21.50      8.09 o 
 -13   8  13       10.20        4.72      9.97 o 
 -12   8  13      539.40      532.52     32.73 o 
 -11   8  13       17.94       12.80     12.47 o 
 -10   8  13       10.11       10.97      9.16 o 
  -9   8  13      180.72      118.08     26.21 o 
  -8   8  13      112.37      122.18     26.01 o 
  -7   8  13       46.47       48.02     13.59 o 
  -6   8  13        0.08       -0.35     11.27 o 
  -5   8  13        2.39        1.62     12.05 o 
  -4   8  13      292.00      232.97     50.26 o 
  -3   8  13        0.03        4.58      7.44 o 
  -2   8  13      313.67      312.06     44.06 o 
  -1   8  13       75.18       49.12     12.48 o 
   0   8  13     1436.49     1520.81     40.86 o 
   1   8  13       28.13       21.25      8.24 o 
   2   8  13      159.73      115.62     26.41 o 
   3   8  13      241.62      259.32     37.75 o 
   4   8  13      127.73      104.50     20.03 o 
   5   8  13       12.13       19.15     11.62 o 
   6   8  13        2.35        6.85      8.90 o 
   7   8  13      122.47      119.28     35.59 o 
   8   8  13        1.36        1.10     10.81 o 
   9   8  13       34.61       31.60     19.22 o 
  10   8  13       21.83       19.26     12.74 o 
  11   8  13      266.41      248.92     50.16 o 
 -11   9  13       20.68        4.88      8.52 o 
 -10   9  13        0.44        5.77     10.01 o 
  -9   9  13      149.06      138.89     32.41 o 
  -8   9  13      100.07       96.95     24.41 o 
  -7   9  13       44.77       43.27     13.70 o 
  -6   9  13      258.49      200.91     41.78 o 
  -5   9  13       21.99       21.29     12.68 o 
  -4   9  13      484.96      496.78     22.37 o 
  -3   9  13      402.60      359.38     35.31 o 
  -2   9  13      500.95      527.34     22.53 o 
  -1   9  13        1.07        5.25     10.52 o 
   0   9  13        0.70        5.74     19.83 o 
   1   9  13        0.21        9.69     12.97 o 
   2   9  13      378.38      417.44     37.55 o 
   3   9  13       25.38       15.39      9.43 o 
   4   9  13        0.31       11.09     11.45 o 
   5   9  13       14.71       12.33     13.54 o 
   6   9  13       28.43       41.49     14.42 o 
   7   9  13       75.81       62.34     25.26 o 
   8   9  13       34.66       35.67     29.31 o 
   9   9  13        0.92       16.00     10.99 o 
  -8  10  13        3.71        8.65      9.16 o 
  -7  10  13        5.62        5.71      9.15 o 
  -6  10  13      226.55      140.43     30.92 o 
  -5  10  13     1113.39     1305.62     38.50 o 
  -4  10  13      381.84      368.49     40.24 o 
  -3  10  13      201.96      162.18     33.81 o 
  -2  10  13       26.35       28.24     10.90 o 
  -1  10  13      221.56      168.52     39.28 o 
   0  10  13      628.12      764.01     40.93 o 
   1  10  13      107.93      118.99     49.19 o 
   2  10  13      417.57      520.33     36.04 o 
   3  10  13      155.52      122.60     32.09 o 
   4  10  13       23.56       -6.90     11.27 o 
   5  10  13       50.54       22.04     11.55 o 
   6  10  13      138.78      121.08     39.17 o 
 -18   0  14      214.61      154.24     49.27 o 
 -17   0  14       85.12       47.54     30.34 o 
 -16   0  14        3.32      -11.60     17.77 o 
 -15   0  14     1390.80     1626.18     51.78 o 
 -14   0  14       56.70       51.32     20.08 o 
 -13   0  14     1545.58     1763.97     34.65 o 
 -12   0  14       34.63       11.00     18.97 o 
 -11   0  14     1567.89     1729.36     61.13 o 
 -10   0  14       39.05       39.92     17.17 o 
  -9   0  14        0.65       14.70     10.63 o 
  -8   0  14      395.73      448.76     37.00 o 
  -7   0  14      513.08      454.99     34.14 o 
  -6   0  14     1844.28     1929.13     50.77 o 
  -5   0  14       22.18       16.46     13.54 o 
  -4   0  14      323.90      317.98     27.15 o 
  -3   0  14      565.59      592.99     35.17 o 
  -2   0  14     4362.18     4635.90    135.13 o 
  -1   0  14      138.77      182.38     28.94 o 
   0   0  14    12930.94    13809.02    389.18 o 
   1   0  14      132.77      140.94     21.65 o 
   2   0  14      173.44      135.10     20.80 o 
   3   0  14     2558.75     2643.27     88.29 o 
   4   0  14     2828.14     2897.97     52.92 o 
   5   0  14      815.12      857.97     63.24 o 
   6   0  14      610.07      617.67     20.11 o 
   7   0  14      232.75      238.37     30.57 o 
   8   0  14       26.61       34.29     21.66 o 
   9   0  14     3349.26     3333.79    103.07 o 
  10   0  14        5.35        8.76     10.45 o 
  11   0  14       65.28       45.93     20.61 o 
  12   0  14      550.10      589.57     26.89 o 
  13   0  14       99.66      106.18     36.32 o 
  14   0  14      180.87      206.74     83.46 o 
  15   0  14      155.56      121.23     38.01 o 
  16   0  14        0.07       19.22      9.97 o 
 -18   1  14       23.06       28.73      8.76 o 
 -17   1  14      489.24      580.44     39.33 o 
 -16   1  14        7.44       18.38     12.51 o 
 -15   1  14        2.90       12.82      7.94 o 
 -14   1  14      143.88      105.94     20.76 o 
 -13   1  14       75.32       72.04     14.12 o 
 -12   1  14       34.75       23.73      8.75 o 
 -11   1  14      715.78      808.56     33.55 o 
 -10   1  14       34.73       33.58     10.60 o 
  -9   1  14     1172.05     1251.69     23.24 o 
  -8   1  14      503.40      464.92     25.23 o 
  -7   1  14        2.41       -6.79      8.39 o 
  -6   1  14       42.62       45.92     11.69 o 
  -5   1  14       14.39       11.11      7.49 o 
  -4   1  14     3592.61     3776.84     53.42 o 
  -3   1  14      103.55       62.70     13.69 o 
  -2   1  14     1791.46     1740.44     24.32 o 
  -1   1  14      160.32      133.07     18.16 o 
   0   1  14     1474.00     1506.99     24.22 o 
   1   1  14     1539.94     1493.94     30.63 o 
   2   1  14     2924.22     2932.57     38.43 o 
   3   1  14     1726.47     1693.27     24.41 o 
   4   1  14     2291.79     2335.17     31.72 o 
   5   1  14       93.35       90.68     12.25 o 
   6   1  14     1399.28     1486.18     22.24 o 
   7   1  14      214.27      211.15     14.85 o 
   8   1  14       59.14       36.12      8.25 o 
   9   1  14      343.71      327.03     17.79 o 
  10   1  14      432.21      441.90     18.58 o 
  11   1  14      467.82      511.07     27.29 o 
  12   1  14        5.15       11.80      8.65 o 
  13   1  14      128.66      118.72     37.86 o 
  14   1  14       62.26       48.99     19.99 o 
  15   1  14        4.89        3.69     12.99 o 
  16   1  14      100.28       54.98     25.92 o 
 -18   2  14       15.33       -3.64     12.26 o 
 -17   2  14        6.71       12.52      8.18 o 
 -16   2  14       36.11       33.50     11.40 o 
 -15   2  14      251.82      259.70     44.50 o 
 -14   2  14       20.22       16.68      9.11 o 
 -13   2  14      490.36      513.77     22.28 o 
 -12   2  14      123.01      119.01     19.83 o 
 -11   2  14      493.59      469.58     30.55 o 
 -10   2  14      501.60      521.53     25.63 o 
  -9   2  14      421.28      422.66     25.41 o 
  -8   2  14      620.07      635.01     31.04 o 
  -7   2  14        4.11        5.66      8.18 o 
  -6   2  14     1552.66     1597.49     31.16 o 
  -5   2  14      554.25      571.49     20.12 o 
  -4   2  14      246.40      218.54     18.53 o 
  -3   2  14      976.15      968.70     28.65 o 
  -2   2  14       10.44       11.85      6.18 o 
  -1   2  14      458.56      451.21     25.43 o 
   0   2  14      284.08      285.80     18.50 o 
   1   2  14      769.93      739.48     16.98 o 
   2   2  14     1679.07     1694.95     26.58 o 
   3   2  14      591.16      561.44     26.23 o 
   4   2  14     1501.58     1449.00     24.61 o 
   5   2  14       72.97       61.54     10.78 o 
   6   2  14        1.65        7.00      3.10 o 
   7   2  14      635.64      572.25     18.13 o 
   8   2  14       31.78       33.46     10.67 o 
   9   2  14      882.27      885.93     22.85 o 
  10   2  14      625.48      583.51     23.73 o 
  11   2  14        1.69       12.19      6.37 o 
  12   2  14        0.13       17.55      4.55 o 
  13   2  14      128.54      103.13     36.28 o 
  14   2  14       42.31       35.54     14.62 o 
  15   2  14      196.72      128.63     44.94 o 
 -17   3  14        9.38       -0.93     12.67 o 
 -16   3  14        0.87       12.66      9.07 o 
 -15   3  14      442.12      485.10     53.33 o 
 -14   3  14      268.14      253.48     37.88 o 
 -13   3  14       50.06       60.85     13.58 o 
 -12   3  14      263.14      270.37     44.80 o 
 -11   3  14       72.56       46.21     12.69 o 
 -10   3  14       65.35       65.08     13.21 o 
  -9   3  14     1412.48     1397.61     34.43 o 
  -8   3  14       17.73       26.34      9.60 o 
  -7   3  14     2426.80     2381.52     40.62 o 
  -6   3  14        2.80       15.32     11.07 o 
  -5   3  14      100.74      133.52     16.58 o 
  -4   3  14       24.24       20.20      9.52 o 
  -3   3  14       26.37       24.54      7.27 o 
  -2   3  14      145.64      182.16     16.92 o 
  -1   3  14       50.66       31.71      7.19 o 
   0   3  14     1274.41     1398.22     33.40 o 
   1   3  14      707.75      708.99     15.32 o 
   2   3  14        5.00        3.41      4.13 o 
   3   3  14      739.93      751.93     17.52 o 
   4   3  14      522.87      555.04     27.52 o 
   5   3  14     5414.62     5601.07     83.05 o 
   6   3  14      107.19      140.28     23.31 o 
   7   3  14     3889.49     4284.83     90.08 o 
   8   3  14      428.26      483.74     19.43 o 
   9   3  14      211.67      169.23     33.24 o 
  10   3  14      201.56      207.48     21.02 o 
  11   3  14        4.55       11.41      6.78 o 
  12   3  14      141.90      151.83     30.80 o 
  13   3  14      335.93      340.04     38.31 o 
  14   3  14        9.91        9.39      5.06 o 
  15   3  14        9.58       10.63     10.94 o 
 -17   4  14        0.38       -5.19      9.82 o 
 -16   4  14      320.71      329.99     32.82 o 
 -15   4  14       25.72       34.22     10.93 o 
 -14   4  14      192.63      151.59     23.73 o 
 -13   4  14      773.38      882.14     21.92 o 
 -12   4  14      282.59      224.80     42.39 o 
 -11   4  14      472.11      467.14     23.99 o 
 -10   4  14      443.42      490.86     21.46 o 
  -9   4  14        8.60        8.93     11.31 o 
  -8   4  14      110.81      122.09     21.78 o 
  -7   4  14      711.19      620.30     41.82 o 
  -6   4  14      287.37      301.52     30.12 o 
  -5   4  14       31.22       29.74      8.44 o 
  -4   4  14      545.80      555.25     22.05 o 
  -3   4  14      120.92       99.18     21.78 o 
  -2   4  14       68.19       43.54     10.33 o 
  -1   4  14      110.96      129.58      8.06 o 
   0   4  14      173.14      189.69     15.77 o 
   1   4  14      234.95      236.36     16.48 o 
   2   4  14      404.05      400.36     14.16 o 
   3   4  14       76.57       61.76     12.85 o 
   4   4  14      120.17       95.99     15.44 o 
   5   4  14      168.98      155.82     20.25 o 
   6   4  14       25.89       21.38      5.78 o 
   7   4  14       72.36       41.39     12.59 o 
   8   4  14      126.11      138.54     21.42 o 
   9   4  14       22.52        7.15      8.50 o 
  10   4  14      907.57     1049.96     19.80 o 
  11   4  14       94.30       93.45     22.69 o 
  12   4  14      481.23      459.41     20.43 o 
  13   4  14      166.49      125.48     29.83 o 
  14   4  14      218.40      201.33     48.80 o 
 -16   5  14        3.91       -3.10     10.93 o 
 -15   5  14       96.80       71.08     17.98 o 
 -14   5  14      431.66      544.48     52.23 o 
 -13   5  14       87.98       62.43     16.63 o 
 -12   5  14        3.07        2.59      9.72 o 
 -11   5  14      489.59      509.42     40.17 o 
 -10   5  14       12.32       15.76      8.29 o 
  -9   5  14      310.83      329.79     35.95 o 
  -8   5  14       11.31        5.16      4.89 o 
  -7   5  14       31.50       19.01      8.09 o 
  -6   5  14      118.50      125.69     21.32 o 
  -5   5  14       22.24       14.51      7.19 o 
  -4   5  14       16.54       31.69     10.62 o 
  -3   5  14       74.48       47.51      7.61 o 
  -2   5  14        8.60        7.94      6.66 o 
  -1   5  14      186.06      153.12     24.77 o 
   0   5  14        6.33       13.82      3.49 o 
   1   5  14      130.42      115.41     11.41 o 
   2   5  14      236.17      168.78     15.44 o 
   3   5  14      210.19      189.24     20.64 o 
   4   5  14      347.18      387.44     16.02 o 
   5   5  14      221.39      211.22     18.63 o 
   6   5  14      775.58      812.83     30.94 o 
   7   5  14      319.90      345.18     23.05 o 
   8   5  14     1212.34     1272.29     24.36 o 
   9   5  14      257.77      255.69     32.23 o 
  10   5  14        4.23       10.36      9.42 o 
  11   5  14        1.55        3.54      8.70 o 
  12   5  14      117.27       85.27     23.92 o 
  13   5  14        1.61        6.73      6.88 o 
  14   5  14       93.88       55.75     17.64 o 
 -15   6  14        3.62        4.47     13.28 o 
 -14   6  14       40.05       28.06      8.77 o 
 -13   6  14       30.14       25.67     13.64 o 
 -12   6  14       83.40       80.04     19.64 o 
 -11   6  14       59.52       74.92     17.02 o 
 -10   6  14       86.92       99.15     22.40 o 
  -9   6  14      160.33      149.41     29.38 o 
  -8   6  14       12.86        2.04     12.32 o 
  -7   6  14        0.95       -1.27     15.20 o 
  -6   6  14      259.91      255.16     47.17 o 
  -5   6  14      194.45      187.46     22.76 o 
  -4   6  14      848.21      840.71     16.63 o 
  -3   6  14        4.08       -1.86      5.19 o 
  -2   6  14      584.49      510.95     13.15 o 
  -1   6  14      538.05      571.69     13.42 o 
   0   6  14       36.17       13.80      6.01 o 
   1   6  14      452.85      421.51     16.90 o 
   2   6  14      109.34       90.36     12.38 o 
   3   6  14      139.44       88.75     18.91 o 
   4   6  14       64.94       56.67     12.19 o 
   5   6  14        3.61        6.81      5.52 o 
   6   6  14      499.86      497.04     19.95 o 
   7   6  14       86.08       64.01     23.42 o 
   8   6  14      508.46      573.77     19.73 o 
   9   6  14       25.95       24.64     12.07 o 
  10   6  14        0.10       13.23      6.05 o 
  11   6  14        3.79        7.91      7.44 o 
  12   6  14      164.65      231.59     28.45 o 
 -13   7  14       46.66       58.03     11.69 o 
 -12   7  14        0.78        8.57     10.22 o 
 -11   7  14      124.57       85.70     20.80 o 
 -10   7  14        0.00        2.06      9.99 o 
  -9   7  14       93.31       80.85     20.40 o 
  -8   7  14       48.15       38.09     17.63 o 
  -7   7  14      504.08      514.21     30.05 o 
  -6   7  14      111.03      109.33     26.28 o 
  -5   7  14        7.09       13.86     10.17 o 
  -4   7  14        0.02        9.33      8.52 o 
  -3   7  14       89.99       76.81     17.37 o 
  -2   7  14       50.56       39.51     13.94 o 
  -1   7  14     1401.42     1608.95     30.04 o 
   0   7  14       19.59       22.09      7.88 o 
   1   7  14      205.23      215.32     29.68 o 
   2   7  14        0.39        4.68      4.21 o 
   3   7  14      917.72      890.66     22.62 o 
   4   7  14      153.56      179.48     22.82 o 
   5   7  14      158.23      177.38     14.89 o 
   6   7  14       29.14       25.78     11.39 o 
   7   7  14      265.88      289.78     23.31 o 
   8   7  14      235.74      276.94     29.33 o 
   9   7  14        2.38        3.83      5.11 o 
  10   7  14        7.85       14.25      6.06 o 
  11   7  14      108.47       66.48     20.05 o 
 -12   8  14        2.87        9.31      9.59 o 
 -11   8  14      112.35       78.07     20.97 o 
 -10   8  14        0.61       16.84     10.94 o 
  -9   8  14      145.37      137.36     35.35 o 
  -8   8  14      518.56      492.48     41.22 o 
  -7   8  14      175.73      161.13     38.35 o 
  -6   8  14       14.94       -7.20     14.11 o 
  -5   8  14        6.59       -6.32     11.25 o 
  -4   8  14     1149.78     1249.21     28.31 o 
  -3   8  14      168.63      179.18     37.11 o 
  -2   8  14      685.24      722.42     24.28 o 
  -1   8  14      265.16      277.18     25.68 o 
   0   8  14       30.84       23.27      8.95 o 
   1   8  14       15.14       14.35     15.89 o 
   2   8  14       68.74       40.67     27.98 o 
   3   8  14      184.14      174.59     54.81 o 
   4   8  14       11.10        3.30      7.78 o 
   5   8  14      170.91      163.52     41.24 o 
   6   8  14        7.77        2.12      7.81 o 
   7   8  14       48.48       26.66     15.30 o 
   8   8  14       89.63       69.65     29.63 o 
   9   8  14      879.11     1084.62     50.81 o 
  10   8  14      161.43      126.50     48.33 o 
 -10   9  14       43.91       20.38     11.89 o 
  -9   9  14        3.28       -0.76     11.82 o 
  -8   9  14       53.30       42.12     14.29 o 
  -7   9  14      121.89       82.48     20.19 o 
  -6   9  14       27.97       20.24     14.44 o 
  -5   9  14       22.13       20.41     11.55 o 
  -4   9  14        2.20        5.81     11.66 o 
  -3   9  14       98.69       85.43     19.48 o 
  -2   9  14       52.80       41.23     15.67 o 
  -1   9  14      768.10      852.29     65.85 o 
   0   9  14      586.15      637.36     77.03 o 
   1   9  14      990.46     1162.53     39.44 o 
   2   9  14       17.82       14.05     13.58 o 
   3   9  14      237.76      282.14     36.86 o 
   4   9  14      109.60       87.89     25.89 o 
   5   9  14      245.62      245.56     52.85 o 
   6   9  14       24.52        3.22      8.07 o 
   7   9  14      313.43      298.47     50.90 o 
  -6  10  14       30.08       14.89     11.76 o 
  -5  10  14       84.33       60.35     20.19 o 
  -4  10  14      114.12       91.04     20.45 o 
  -3  10  14      131.22      126.49     45.78 o 
  -2  10  14       49.57       23.25      6.24 o 
  -1  10  14      153.43      142.21     43.00 o 
   0  10  14       11.99       11.61     13.12 o 
   1  10  14      233.23      186.61     88.47 o 
   2  10  14        5.46       12.68     12.75 o 
   3  10  14      970.17     1069.26     61.85 o 
   4  10  14        3.62       -0.13      8.17 o 
 -17   1  15       22.72       28.58      9.22 o 
 -16   1  15      282.89      257.23     51.64 o 
 -15   1  15       17.56       17.63     10.39 o 
 -14   1  15      300.89      298.73     45.97 o 
 -13   1  15       37.50       22.89     10.83 o 
 -12   1  15       22.29       15.26      9.11 o 
 -11   1  15      461.74      474.68     25.16 o 
 -10   1  15      999.87     1016.02     32.32 o 
  -9   1  15      294.18      298.06     26.75 o 
  -8   1  15     2443.55     2438.12     37.26 o 
  -7   1  15        6.81        0.63      8.61 o 
  -6   1  15     1038.25     1065.10     26.68 o 
  -5   1  15       38.46       30.62      6.69 o 
  -4   1  15      373.13      375.94     18.21 o 
  -3   1  15        0.15        9.58      6.75 o 
  -2   1  15       14.90       11.63      4.82 o 
  -1   1  15      444.95      441.02     20.42 o 
   0   1  15      439.08      395.04     24.76 o 
   1   1  15        4.38       -0.23      4.04 o 
   2   1  15      240.80      247.35     19.79 o 
   3   1  15     1172.48     1272.37     20.73 o 
   4   1  15       56.44       37.69      8.75 o 
   5   1  15      621.39      655.96     16.84 o 
   6   1  15      115.65      110.84     15.93 o 
   7   1  15        3.53        8.46      5.83 o 
   8   1  15      710.34      683.79     24.16 o 
   9   1  15       63.72       48.40     11.01 o 
  10   1  15      885.03      855.08     39.90 o 
  11   1  15        3.15       16.12     11.27 o 
  12   1  15       17.34        7.25      9.34 o 
  13   1  15       44.97       40.41     11.80 o 
  14   1  15       15.05       14.34     11.81 o 
  15   1  15        0.10        9.20     10.05 o 
 -17   2  15       94.66       78.91     16.93 o 
 -16   2  15      362.94      366.33     34.80 o 
 -15   2  15      117.60       88.65     20.78 o 
 -14   2  15      974.01     1087.31     51.82 o 
 -13   2  15       14.41       13.79      8.67 o 
 -12   2  15        0.72        9.59      5.92 o 
 -11   2  15       64.74       39.76     10.55 o 
 -10   2  15       83.43       64.14     13.49 o 
  -9   2  15      180.96      174.73     26.33 o 
  -8   2  15       71.07       60.18     12.24 o 
  -7   2  15      203.09      231.60     25.63 o 
  -6   2  15      180.73      177.39     23.23 o 
  -5   2  15       24.53       24.27      7.27 o 
  -4   2  15     3901.30     3863.47     49.11 o 
  -3   2  15       11.69       10.01      9.45 o 
  -2   2  15      335.57      371.20     19.69 o 
  -1   2  15      151.55      151.43     14.11 o 
   0   2  15     1308.96     1274.31     18.16 o 
   1   2  15     1252.92     1254.80     25.44 o 
   2   2  15      185.81      190.58     19.02 o 
   3   2  15     1854.58     2018.98     28.62 o 
   4   2  15        9.35        8.76      4.18 o 
   5   2  15       16.05        8.72      5.42 o 
   6   2  15      742.21      718.73     13.58 o 
   7   2  15      379.67      446.08     27.91 o 
   8   2  15      252.06      198.55     23.92 o 
   9   2  15      346.44      384.15     23.22 o 
  10   2  15      230.78      232.55     25.30 o 
  11   2  15      169.81      158.43     49.07 o 
  12   2  15      473.21      563.42     43.69 o 
  13   2  15        7.26       13.04      6.44 o 
  14   2  15       60.65       85.90     24.74 o 
 -16   3  15      259.72      223.20     43.15 o 
 -15   3  15       42.67       29.86     12.69 o 
 -14   3  15       61.60       70.29     17.81 o 
 -13   3  15      490.93      522.16     44.45 o 
 -12   3  15       75.20       56.63     14.09 o 
 -11   3  15        3.48       13.39      8.84 o 
 -10   3  15       46.93       35.88     14.18 o 
  -9   3  15       57.95       36.45     12.49 o 
  -8   3  15      957.45      973.80     27.40 o 
  -7   3  15        7.25       16.80      6.78 o 
  -6   3  15      786.97      841.15     21.96 o 
  -5   3  15       92.81       99.85     16.42 o 
  -4   3  15        1.11        5.31      4.84 o 
  -3   3  15      352.58      348.60     23.64 o 
  -2   3  15       20.41        2.43      7.21 o 
  -1   3  15     1040.11     1004.83     25.02 o 
   0   3  15      161.26      159.11     15.83 o 
   1   3  15       58.46       60.58     10.57 o 
   2   3  15       77.24       73.57      9.58 o 
   3   3  15      464.94      502.84     12.80 o 
   4   3  15       16.44        9.14      4.05 o 
   5   3  15     1173.60     1317.99     36.18 o 
   6   3  15        4.89       11.98      7.58 o 
   7   3  15     1359.00     1522.28     46.31 o 
   8   3  15      170.17      135.71     30.29 o 
   9   3  15        5.67       12.16      5.52 o 
  10   3  15      407.19      487.00     27.17 o 
  11   3  15      199.08      141.75     32.07 o 
  12   3  15      322.38      321.33     32.79 o 
  13   3  15       40.72       33.37     15.17 o 
  14   3  15      167.51      159.78     35.77 o 
 -16   4  15      202.78      176.67     32.67 o 
 -15   4  15        7.71       -2.00      9.13 o 
 -14   4  15        2.18        3.58      9.12 o 
 -13   4  15      329.15      341.22     28.49 o 
 -12   4  15      327.36      325.18     28.20 o 
 -11   4  15       55.45       44.88     13.55 o 
 -10   4  15      238.25      266.88     41.55 o 
  -9   4  15      598.33      690.14     26.43 o 
  -8   4  15        9.89        5.70      7.45 o 
  -7   4  15       85.89       41.32     11.57 o 
  -6   4  15       35.05       20.84      9.19 o 
  -5   4  15     3258.36     3456.35     51.79 o 
  -4   4  15      160.62      177.99     24.07 o 
  -3   4  15     2032.37     2135.76     51.15 o 
  -2   4  15        1.59       -3.93      7.42 o 
  -1   4  15      780.13      653.53     33.11 o 
   0   4  15      236.98      231.69     14.77 o 
   1   4  15      158.90      109.79     11.51 o 
   2   4  15      235.24      197.23     16.70 o 
   3   4  15        9.48       32.38      7.54 o 
   4   4  15      220.87      229.03     20.62 o 
   5   4  15      792.48      789.61     33.73 o 
   6   4  15       57.68       78.17     16.71 o 
   7   4  15      440.39      493.36     25.78 o 
   8   4  15       89.73       71.50     16.38 o 
   9   4  15       36.73       26.31      9.32 o 
  10   4  15      312.43      341.75     38.46 o 
  11   4  15       13.29       13.95      8.71 o 
  12   4  15      188.15      197.31     26.27 o 
  13   4  15        2.40        4.43      7.40 o 
 -15   5  15       30.30       34.70     13.09 o 
 -14   5  15       26.67       37.77     13.67 o 
 -13   5  15      313.24      280.46     54.55 o 
 -12   5  15       13.96      -13.79     15.82 o 
 -11   5  15      715.97      729.86     36.38 o 
 -10   5  15       35.75       27.63      9.01 o 
  -9   5  15       17.63        1.25      9.59 o 
  -8   5  15       38.68       47.52     12.37 o 
  -7   5  15      512.92      533.55     27.00 o 
  -6   5  15      683.83      648.49     29.25 o 
  -5   5  15        2.27        6.92      6.65 o 
  -4   5  15     2718.58     2870.04     54.38 o 
  -3   5  15      276.12      276.01     13.64 o 
  -2   5  15      408.33      416.47     19.19 o 
  -1   5  15        7.00       -0.05      4.66 o 
   0   5  15      666.14      710.53     21.12 o 
   1   5  15      289.42      261.08     17.95 o 
   2   5  15     1690.16     1905.12     29.50 o 
   3   5  15       36.12       31.86      6.93 o 
   4   5  15       87.69       92.22     14.97 o 
   5   5  15      214.08      220.17     20.93 o 
   6   5  15       11.33        5.69      9.94 o 
   7   5  15      276.39      239.23     44.02 o 
   8   5  15     1386.08     1617.76     29.89 o 
   9   5  15      411.06      441.55     34.39 o 
  10   5  15      663.63      687.08     23.45 o 
  11   5  15      445.57      417.78     38.70 o 
  12   5  15        5.17        3.26      5.65 o 
  13   5  15       23.71       10.18      4.42 o 
 -14   6  15      179.76      179.53     38.27 o 
 -13   6  15      521.40      565.58     41.56 o 
 -12   6  15        6.62       14.84     11.44 o 
 -11   6  15        1.75       11.32     13.03 o 
 -10   6  15      298.97      310.95     36.66 o 
  -9   6  15      552.59      565.63     33.75 o 
  -8   6  15     1277.26     1414.49     53.42 o 
  -7   6  15      333.62      290.18     59.76 o 
  -6   6  15      286.87      323.15     31.38 o 
  -5   6  15      152.44      136.53     20.37 o 
  -4   6  15       23.65        3.14      8.91 o 
  -3   6  15       13.50       10.75      5.64 o 
  -2   6  15        8.76       -5.13      5.13 o 
  -1   6  15     1550.52     1702.73     54.16 o 
   0   6  15      236.83      266.05     11.97 o 
   1   6  15      595.44      559.78     15.68 o 
   2   6  15      234.39      194.60     25.83 o 
   3   6  15      136.41      120.79     18.08 o 
   4   6  15      345.60      394.88     16.85 o 
   5   6  15        1.38       13.24      5.51 o 
   6   6  15      380.59      453.81     28.61 o 
   7   6  15      114.10      115.10     16.61 o 
   8   6  15       13.28       15.00      9.08 o 
   9   6  15       11.74       11.44      5.75 o 
  10   6  15      121.30      101.46     27.67 o 
  11   6  15       92.77       73.46     23.12 o 
 -13   7  15      159.23      154.96     32.70 o 
 -12   7  15        2.74        1.14     17.18 o 
 -11   7  15      551.55      637.33     34.27 o 
 -10   7  15        0.38       -0.87      8.82 o 
  -9   7  15       61.60       51.57     21.89 o 
  -8   7  15       81.26       62.17     18.09 o 
  -7   7  15      173.75      138.61     28.02 o 
  -6   7  15      132.70      108.46     23.06 o 
  -5   7  15      293.60      314.53     30.24 o 
  -4   7  15       80.77       87.85     17.27 o 
  -3   7  15       26.37       17.97     12.68 o 
  -2   7  15      207.88      186.76     30.42 o 
  -1   7  15      411.42      416.89     21.17 o 
   0   7  15      578.42      561.50     33.62 o 
   1   7  15      237.87      189.75     46.65 o 
   2   7  15      590.43      586.25     44.30 o 
   3   7  15       50.62       39.98     11.92 o 
   4   7  15      243.66      223.62     62.32 o 
   5   7  15        2.23        9.42      6.88 o 
   6   7  15        1.03       20.93      7.15 o 
   7   7  15       11.65        7.85      5.62 o 
   8   7  15      608.22      645.36     20.52 o 
   9   7  15      203.56      154.65     17.49 o 
  10   7  15      702.37      828.05     36.73 o 
 -11   8  15      152.36      116.03     26.61 o 
 -10   8  15       30.13       30.35     11.56 o 
  -9   8  15       49.89       32.45     13.83 o 
  -8   8  15       97.67       58.33     23.83 o 
  -7   8  15      337.56      325.18     38.05 o 
  -6   8  15       12.62       20.58     11.28 o 
  -5   8  15       60.90       31.20     10.22 o 
  -4   8  15      597.73      535.32     37.30 o 
  -3   8  15      104.33       72.64     16.46 o 
  -2   8  15      159.98      135.26     23.40 o 
  -1   8  15       26.02       32.06     10.23 o 
   0   8  15      459.35      472.02     51.51 o 
   1   8  15      699.64      715.49     41.26 o 
   2   8  15      111.75       56.95     13.42 o 
   3   8  15       33.29       29.65     15.31 o 
   4   8  15       32.12       15.45     14.56 o 
   5   8  15       15.90        1.93     14.11 o 
   6   8  15      293.98      350.32     35.21 o 
   7   8  15       34.34       33.16     12.40 o 
   8   8  15       20.36        7.83      8.72 o 
  -8   9  15       11.88       20.69     10.28 o 
  -7   9  15        3.99        3.99     11.89 o 
  -6   9  15       22.76       17.79     14.92 o 
  -5   9  15        6.75        4.42      9.44 o 
  -4   9  15      260.82      304.78     30.67 o 
  -3   9  15      291.45      280.01     46.17 o 
  -2   9  15       90.09       72.61     32.07 o 
  -1   9  15      600.34      616.35     45.72 o 
   0   9  15      440.05      437.99     46.25 o 
   1   9  15        8.44        9.08     11.27 o 
   2   9  15      125.54       88.57     33.64 o 
   3   9  15       47.09       35.89     14.01 o 
   4   9  15       18.70       19.34      9.43 o 
   5   9  15      271.08      227.02     66.51 o 
   6   9  15      150.83       99.83     37.63 o 
  -2  10  15      328.81      291.72     68.31 o 
  -1  10  15       10.33        0.59     17.85 o 
   0  10  15        0.25       10.46      9.08 o 
 -16   0  16       78.04       69.67     21.81 o 
 -15   0  16      392.35      343.36     85.29 o 
 -14   0  16        5.27       -1.18     17.45 o 
 -13   0  16      143.27      146.48     38.30 o 
 -12   0  16      209.74      204.28     41.82 o 
 -11   0  16     2852.32     3242.95     46.82 o 
 -10   0  16      102.14       99.08     25.05 o 
  -9   0  16      398.29      403.51     40.67 o 
  -8   0  16       19.34       17.03     15.42 o 
  -7   0  16      350.27      306.89     32.70 o 
  -6   0  16      427.70      425.54     32.30 o 
  -5   0  16      496.47      469.99     92.70 o 
  -4   0  16      245.28      218.54     47.28 o 
  -3   0  16      238.38      248.23     23.73 o 
  -2   0  16      124.01      122.26     28.77 o 
  -1   0  16     2437.46     2621.42     48.77 o 
   0   0  16      257.15      314.81     19.27 o 
   1   0  16      507.89      526.31     25.91 o 
   2   0  16      159.68      179.80     36.45 o 
   3   0  16     3438.53     3820.27     76.61 o 
   4   0  16       57.21       54.77     12.98 o 
   5   0  16       76.40       59.37     15.50 o 
   6   0  16       29.76       40.66     13.11 o 
   7   0  16      919.05      848.02     23.85 o 
   8   0  16        5.23       21.03     20.06 o 
   9   0  16       82.00       81.46     24.47 o 
  10   0  16        3.25        2.96     18.73 o 
  11   0  16      682.45      643.24     29.31 o 
  12   0  16      229.93      179.54     75.42 o 
  13   0  16       93.21       80.62     39.64 o 
  14   0  16       21.64       10.45     15.47 o 
 -16   1  16       85.97       52.84     13.87 o 
 -15   1  16      180.17      161.67     39.43 o 
 -14   1  16       37.54       25.06     11.20 o 
 -13   1  16      112.84      126.16     26.96 o 
 -12   1  16       83.70       84.68     17.35 o 
 -11   1  16       35.21       33.66      7.31 o 
 -10   1  16        0.00       19.68      7.67 o 
  -9   1  16       58.07       55.90     11.53 o 
  -8   1  16      210.25      195.93     32.77 o 
  -7   1  16      864.93      836.39     22.61 o 
  -6   1  16      281.69      275.67     42.24 o 
  -5   1  16     2415.18     2413.67     47.45 o 
  -4   1  16       19.29       20.34      8.12 o 
  -3   1  16      577.26      499.89     24.32 o 
  -2   1  16      134.21      163.63     20.01 o 
  -1   1  16       64.21       56.18      9.41 o 
   0   1  16      912.97      932.62     33.84 o 
   1   1  16      193.56      169.93     13.23 o 
   2   1  16       17.19       13.19      5.81 o 
   3   1  16        0.08       -0.69      4.84 o 
   4   1  16      728.13      758.36     15.67 o 
   5   1  16       92.83       73.15     12.09 o 
   6   1  16       57.65       58.50     10.32 o 
   7   1  16       60.37       58.70     11.65 o 
   8   1  16        4.54       13.73      5.78 o 
   9   1  16       98.48       77.55     17.79 o 
  10   1  16        0.20       -9.16     11.77 o 
  11   1  16        0.38        2.85      9.46 o 
  12   1  16      123.68      121.27     37.45 o 
  13   1  16      593.42      749.62     77.90 o 
  14   1  16       11.39       31.52     14.50 o 
 -16   2  16        1.69        0.68      9.02 o 
 -15   2  16       19.46        9.48      9.00 o 
 -14   2  16      171.14      167.87     30.44 o 
 -13   2  16        0.66       -9.80     12.18 o 
 -12   2  16      129.21      136.36     21.42 o 
 -11   2  16       47.57       49.95     12.68 o 
 -10   2  16      174.70      164.19     22.11 o 
  -9   2  16       21.12       26.55      6.83 o 
  -8   2  16      713.32      764.30     25.49 o 
  -7   2  16        7.94       11.76      9.10 o 
  -6   2  16      137.89      151.15     24.92 o 
  -5   2  16        2.54        5.20      8.80 o 
  -4   2  16     1246.91     1181.33     27.16 o 
  -3   2  16      209.33      217.62     22.85 o 
  -2   2  16     1756.02     1714.23     30.35 o 
  -1   2  16      353.92      369.29     18.09 o 
   0   2  16      518.54      518.96     25.50 o 
   1   2  16      458.33      400.92     19.85 o 
   2   2  16        4.83        2.22      8.85 o 
   3   2  16       27.25       18.70      5.37 o 
   4   2  16      320.50      349.90     17.62 o 
   5   2  16      235.06      197.87     14.57 o 
   6   2  16        5.67        2.56      8.67 o 
   7   2  16        0.78        2.49      5.17 o 
   8   2  16      401.98      366.07     26.62 o 
   9   2  16       34.79       40.09     10.73 o 
  10   2  16       46.47       25.37      9.63 o 
  11   2  16       70.44       85.45     27.67 o 
  12   2  16       28.29        9.20     13.90 o 
  13   2  16       51.96       37.30     12.70 o 
 -16   3  16       32.73       15.23     15.74 o 
 -15   3  16       35.35       19.08      9.74 o 
 -14   3  16        0.35        3.82      9.90 o 
 -13   3  16      240.51      194.60     38.57 o 
 -12   3  16       18.71       20.67      8.51 o 
 -11   3  16       35.74       32.39      9.50 o 
 -10   3  16      577.86      594.43     24.38 o 
  -9   3  16      171.10      140.55     20.85 o 
  -8   3  16      806.06      838.97     23.11 o 
  -7   3  16      556.18      549.36     19.23 o 
  -6   3  16        0.13        6.38      6.84 o 
  -5   3  16     1922.16     1973.50     49.47 o 
  -4   3  16      288.01      277.64     17.63 o 
  -3   3  16       38.15       25.09      9.37 o 
  -2   3  16        0.05        5.73      4.79 o 
  -1   3  16       39.57       39.45      5.96 o 
   0   3  16        0.17        5.77      3.60 o 
   1   3  16        0.23        5.71      3.03 o 
   2   3  16      355.90      318.44     20.73 o 
   3   3  16       16.94        7.76      4.71 o 
   4   3  16       55.16       47.15      9.17 o 
   5   3  16      487.84      495.78     34.49 o 
   6   3  16      429.20      442.06     33.71 o 
   7   3  16       18.28       14.04      7.54 o 
   8   3  16       62.59       67.06     13.73 o 
   9   3  16      230.55      285.53     38.90 o 
  10   3  16       28.89       10.61      7.44 o 
  11   3  16       92.52       63.71     20.32 o 
  12   3  16        8.96       19.26     10.67 o 
  13   3  16      139.72       72.68     28.18 o 
 -15   4  16       56.84       43.99     15.61 o 
 -14   4  16      320.94      285.36     32.92 o 
 -13   4  16      367.53      376.38     53.62 o 
 -12   4  16       43.14       40.25     10.53 o 
 -11   4  16      646.15      640.22     21.41 o 
 -10   4  16        3.93        3.91      6.41 o 
  -9   4  16       24.35       20.88      7.33 o 
  -8   4  16      112.67      118.22     24.44 o 
  -7   4  16       16.75       22.49      6.46 o 
  -6   4  16       88.24       86.52     16.01 o 
  -5   4  16       70.95       76.35     13.06 o 
  -4   4  16      364.78      406.63     22.54 o 
  -3   4  16      394.47      465.04     17.12 o 
  -2   4  16      472.51      477.09     24.77 o 
  -1   4  16      422.67      381.33     15.82 o 
   0   4  16        3.88        6.91      4.95 o 
   1   4  16      136.03      148.51     16.83 o 
   2   4  16     1101.14     1089.42     25.12 o 
   3   4  16      190.46      162.87     13.64 o 
   4   4  16      838.89      877.00     24.32 o 
   5   4  16       29.37       11.74      9.28 o 
   6   4  16      139.83      142.29     20.58 o 
   7   4  16      162.85      154.10     23.43 o 
   8   4  16      269.32      264.40     21.99 o 
   9   4  16      444.44      466.49     22.08 o 
  10   4  16      366.76      391.62     29.94 o 
  11   4  16       18.14        8.96      5.76 o 
  12   4  16       21.70       23.93     11.82 o 
 -14   5  16      503.01      503.71     47.48 o 
 -13   5  16      183.33      198.96     39.46 o 
 -12   5  16       23.36       27.81     11.94 o 
 -11   5  16        1.42       11.46     15.87 o 
 -10   5  16       47.79       47.08     12.29 o 
  -9   5  16      505.29      534.74     19.54 o 
  -8   5  16       64.27       49.57     11.71 o 
  -7   5  16      145.76      147.58     24.34 o 
  -6   5  16        2.47        1.76      7.27 o 
  -5   5  16       44.96       37.28     10.09 o 
  -4   5  16      107.27      111.11     17.25 o 
  -3   5  16        5.48       13.75      4.75 o 
  -2   5  16        6.59       -0.71      6.36 o 
  -1   5  16       49.88       41.44      9.45 o 
   0   5  16      136.79      130.57     14.50 o 
   1   5  16        0.59        6.68      3.95 o 
   2   5  16      558.62      569.19     18.14 o 
   3   5  16      246.30      263.10     23.87 o 
   4   5  16       36.95       19.18      5.45 o 
   5   5  16       45.35       27.83      7.25 o 
   6   5  16      915.10      952.93     20.91 o 
   7   5  16        6.73        8.61      6.45 o 
   8   5  16      153.06      157.25     23.03 o 
   9   5  16        1.02        2.95     11.58 o 
  10   5  16       17.92       12.08      8.25 o 
  11   5  16       18.04       19.47      8.90 o 
 -13   6  16        4.82       13.80      9.30 o 
 -12   6  16       94.37       72.71     31.05 o 
 -11   6  16       54.16       39.68     14.53 o 
 -10   6  16       72.57       57.24     22.94 o 
  -9   6  16      380.87      394.21     39.44 o 
  -8   6  16      462.82      457.11     55.45 o 
  -7   6  16      108.35      104.94     21.63 o 
  -6   6  16      114.88      105.99     22.22 o 
  -5   6  16      607.27      641.09     39.72 o 
  -4   6  16      295.96      255.75     39.11 o 
  -3   6  16       25.50       16.73     10.18 o 
  -2   6  16      891.85      884.83     26.47 o 
  -1   6  16       21.04        5.94      8.16 o 
   0   6  16      155.73      110.27     15.21 o 
   1   6  16        6.31        7.64      5.70 o 
   2   6  16      145.04      173.05     28.55 o 
   3   6  16       74.46       63.92     10.73 o 
   4   6  16       76.20       51.20     15.56 o 
   5   6  16        3.82       -8.89      8.89 o 
   6   6  16        9.49        3.08      9.44 o 
   7   6  16      114.91       94.15     20.03 o 
   8   6  16       78.92       73.74     19.38 o 
   9   6  16       65.02       73.12     19.77 o 
  10   6  16        0.51        5.81      7.80 o 
 -11   7  16       61.28       42.61     15.79 o 
 -10   7  16      276.15      215.24     46.31 o 
  -9   7  16      517.09      596.83     51.09 o 
  -8   7  16        2.07       12.96      7.82 o 
  -7   7  16       11.31       10.03     11.09 o 
  -6   7  16      116.08       85.75     23.85 o 
  -5   7  16      416.02      429.95     29.77 o 
  -4   7  16      156.71      156.31     28.00 o 
  -3   7  16      532.58      484.46     40.20 o 
  -2   7  16       54.82       68.14     11.17 o 
  -1   7  16      572.33      641.89     37.37 o 
   0   7  16       14.96       -2.88     11.33 o 
   1   7  16     1095.10     1190.95     33.74 o 
   2   7  16       16.86       22.12     17.16 o 
   3   7  16      790.79      831.06     34.54 o 
   4   7  16      132.53      130.36     41.63 o 
   5   7  16      349.26      301.72     53.90 o 
   6   7  16        1.38        7.21     15.27 o 
   7   7  16       18.50        4.72     10.77 o 
   8   7  16       78.57       59.97     27.67 o 
   9   7  16      244.12      268.34     50.52 o 
  -9   8  16      198.22      153.70     39.74 o 
  -8   8  16      300.70      228.13     53.77 o 
  -7   8  16      606.10      639.83     31.38 o 
  -6   8  16      808.19      857.73     42.81 o 
  -5   8  16      621.32      612.10     36.38 o 
  -4   8  16       49.06       56.98     17.98 o 
  -3   8  16      246.82      220.88     47.64 o 
  -2   8  16       82.52       93.30     18.04 o 
  -1   8  16      832.27      867.67     54.89 o 
   0   8  16       86.49       51.00     19.32 o 
   1   8  16      247.05      296.68     37.00 o 
   2   8  16       21.85       24.77     12.35 o 
   3   8  16        0.86       24.60      9.32 o 
   4   8  16       93.64       57.51     17.70 o 
   5   8  16       92.01       91.37     40.31 o 
   6   8  16      157.33      141.13     55.23 o 
   7   8  16      173.93      120.40     55.07 o 
  -6   9  16       30.00       -1.06     12.62 o 
  -5   9  16       56.31       40.51     10.09 o 
  -4   9  16       93.97       81.11     18.78 o 
  -3   9  16       13.49       12.03     15.35 o 
  -2   9  16        3.08       10.81     13.16 o 
  -1   9  16       15.06       19.98      9.26 o 
   0   9  16        7.42        3.18     12.28 o 
   1   9  16      308.55      376.91     38.37 o 
   2   9  16      193.46      124.89     50.51 o 
   3   9  16      164.43      131.72     51.38 o 
 -15   1  17       17.23        0.59     11.63 o 
 -14   1  17      103.53       59.58     16.35 o 
 -13   1  17       87.45       37.57     17.29 o 
 -12   1  17        2.63       13.78      9.27 o 
 -11   1  17      211.91      156.51     33.24 o 
 -10   1  17       43.42       51.10     11.56 o 
  -9   1  17       15.78        0.37      9.80 o 
  -8   1  17        6.54       -7.37      8.82 o 
  -7   1  17       57.87       36.31      9.95 o 
  -6   1  17      810.28      864.71     35.22 o 
  -5   1  17      823.78      882.75     28.81 o 
  -4   1  17      291.29      344.86     22.10 o 
  -3   1  17        7.01        1.00      8.07 o 
  -2   1  17      560.00      564.81     25.91 o 
  -1   1  17      703.57      715.03     20.15 o 
   0   1  17       13.88        7.66      4.80 o 
   1   1  17        7.56        4.59      6.08 o 
   2   1  17        1.45        5.25      4.57 o 
   3   1  17       28.90       21.29      6.34 o 
   4   1  17        6.06        0.08      4.06 o 
   5   1  17       94.58       86.29     14.09 o 
   6   1  17       10.84        7.82      6.02 o 
   7   1  17       16.82       17.20      5.97 o 
   8   1  17      447.29      473.97     27.71 o 
   9   1  17      264.07      344.15     76.69 o 
  10   1  17      260.30      299.58     78.44 o 
  11   1  17        0.16       11.64     16.44 o 
  12   1  17      229.25      266.18     30.83 o 
  13   1  17        6.81       11.42      6.59 o 
 -15   2  17        0.69       14.35      7.21 o 
 -14   2  17       26.21       21.74      9.16 o 
 -13   2  17       68.91       31.71     11.20 o 
 -12   2  17      608.69      680.89     38.58 o 
 -11   2  17      237.20      209.18     29.63 o 
 -10   2  17      124.88      121.81     23.41 o 
  -9   2  17      130.59      116.87     19.54 o 
  -8   2  17      671.96      656.11     25.10 o 
  -7   2  17       48.09       48.47     11.16 o 
  -6   2  17        4.00        7.45      7.99 o 
  -5   2  17        2.59       14.14      6.13 o 
  -4   2  17       67.77       38.96     10.40 o 
  -3   2  17     1088.99     1117.84     32.48 o 
  -2   2  17      485.45      498.99     19.99 o 
  -1   2  17     1153.29     1156.46     33.31 o 
   0   2  17       38.59       32.78      5.47 o 
   1   2  17       81.11       76.74     13.84 o 
   2   2  17       99.11       70.66     12.99 o 
   3   2  17      481.98      545.31     22.33 o 
   4   2  17       37.94       31.85      7.57 o 
   5   2  17      107.64      107.95     22.41 o 
   6   2  17      279.16      257.13     30.56 o 
   7   2  17       24.96       25.41     11.79 o 
   8   2  17      198.24      140.27     34.52 o 
   9   2  17       77.51       66.83     24.86 o 
  10   2  17       35.46        7.48      9.28 o 
  11   2  17       87.89       78.22     33.12 o 
  12   2  17       11.71       15.82     12.15 o 
 -15   3  17        1.86       17.96      6.34 o 
 -14   3  17      126.89      123.22     24.27 o 
 -13   3  17       10.62       12.73      9.00 o 
 -12   3  17      498.80      495.24     37.98 o 
 -11   3  17      408.15      420.97     26.33 o 
 -10   3  17        5.07       10.15      8.56 o 
  -9   3  17       60.08       48.11     10.44 o 
  -8   3  17       93.39       95.33     16.58 o 
  -7   3  17      191.79      151.74     30.15 o 
  -6   3  17      338.23      341.30     27.39 o 
  -5   3  17      331.23      376.53     22.64 o 
  -4   3  17      556.34      530.08     29.83 o 
  -3   3  17      236.18      212.58     27.01 o 
  -2   3  17      818.46      767.39     17.44 o 
  -1   3  17      330.01      375.60     19.46 o 
   0   3  17       14.04       10.77      5.54 o 
   1   3  17      295.65      317.72     18.88 o 
   2   3  17       33.85       21.29      4.62 o 
   3   3  17      184.11      190.96     15.63 o 
   4   3  17       54.31       42.65      9.29 o 
   5   3  17       80.43       39.91     10.81 o 
   6   3  17      540.68      556.14     27.96 o 
   7   3  17       40.98       33.55      9.34 o 
   8   3  17      152.47      126.45     34.22 o 
   9   3  17      372.07      415.59     36.19 o 
  10   3  17       14.86       10.44     12.99 o 
  11   3  17        9.76        8.13      5.49 o 
  12   3  17       20.58       14.01      9.98 o 
 -14   4  17      190.61      152.11     37.54 o 
 -13   4  17        2.52       -2.89      8.01 o 
 -12   4  17       95.18       82.33     18.68 o 
 -11   4  17      560.33      623.43     32.39 o 
 -10   4  17      487.27      616.05     26.82 o 
  -9   4  17        0.01       18.83      6.80 o 
  -8   4  17        1.97       15.64      6.56 o 
  -7   4  17       43.78       42.43      9.79 o 
  -6   4  17       73.32       58.10     13.67 o 
  -5   4  17       15.82       13.33      4.93 o 
  -4   4  17       96.52       92.32     15.90 o 
  -3   4  17      429.61      431.33     16.46 o 
  -2   4  17      527.86      547.73     16.82 o 
  -1   4  17      917.00      932.73     22.50 o 
   0   4  17      252.89      251.40     16.63 o 
   1   4  17       28.22        9.24      5.39 o 
   2   4  17       89.47       63.20     14.88 o 
   3   4  17      182.12      181.55     28.04 o 
   4   4  17       39.77       22.50      9.97 o 
   5   4  17      515.09      573.99     27.98 o 
   6   4  17      231.72      210.71     36.95 o 
   7   4  17        0.91        0.49      7.84 o 
   8   4  17        0.91       -2.08      8.41 o 
   9   4  17       16.27       25.41      7.72 o 
  10   4  17      123.59      101.35     25.65 o 
  11   4  17       83.66       64.27     20.31 o 
 -13   5  17        4.81       11.20      9.51 o 
 -12   5  17      147.20      116.17     33.36 o 
 -11   5  17      178.52      151.59     39.47 o 
 -10   5  17       16.77        9.72     14.25 o 
  -9   5  17      309.62      273.67     56.64 o 
  -8   5  17        2.81       -0.76     10.72 o 
  -7   5  17       78.83       56.83     14.69 o 
  -6   5  17        0.20       17.49      6.68 o 
  -5   5  17        0.86        7.44      6.33 o 
  -4   5  17       85.14       83.54     14.41 o 
  -3   5  17      105.51      132.54     16.47 o 
  -2   5  17     1042.85     1179.27     24.93 o 
  -1   5  17      570.72      539.91     11.96 o 
   0   5  17      304.05      318.72     11.43 o 
   1   5  17       15.51        9.79      4.48 o 
   2   5  17      204.27      135.13     30.06 o 
   3   5  17        1.39       12.52      5.18 o 
   4   5  17     1543.29     1760.13     32.34 o 
   5   5  17       20.74       12.95      7.94 o 
   6   5  17      173.93      154.68     23.24 o 
   7   5  17       28.19       19.09     10.88 o 
   8   5  17      101.90       99.45     31.26 o 
   9   5  17      206.12      174.41     26.00 o 
  10   5  17       58.67       51.60     12.56 o 
 -12   6  17      167.23      116.28     31.15 o 
 -11   6  17      383.33      421.92     49.58 o 
 -10   6  17      275.21      249.37     52.75 o 
  -9   6  17       15.00        1.58     12.44 o 
  -8   6  17      300.46      172.02     45.66 o 
  -7   6  17     1305.65     1625.22     28.38 o 
  -6   6  17      383.49      418.25     37.42 o 
  -5   6  17      644.74      639.57     39.65 o 
  -4   6  17      280.35      341.52     23.39 o 
  -3   6  17      112.63      104.14     18.15 o 
  -2   6  17        9.34       19.54      7.13 o 
  -1   6  17       75.67       64.54     13.89 o 
   0   6  17      377.37      379.24     26.60 o 
   1   6  17       87.11       56.91     12.24 o 
   2   6  17      233.69      238.39     18.87 o 
   3   6  17      240.83      229.67     26.57 o 
   4   6  17      156.12      149.84     19.10 o 
   5   6  17       34.96       16.07      5.70 o 
   6   6  17      260.84      295.06     26.66 o 
   7   6  17       40.29       27.65      8.96 o 
   8   6  17      663.13      802.90     21.41 o 
   9   6  17      287.97      334.31     29.42 o 
 -10   7  17       55.66       37.95     14.19 o 
  -9   7  17      733.96      835.80     70.90 o 
  -8   7  17        0.27       -9.86     10.57 o 
  -7   7  17      467.62      499.63     27.70 o 
  -6   7  17       91.64       81.98     27.58 o 
  -5   7  17       26.62       22.76      8.77 o 
  -4   7  17      116.99       97.62     22.79 o 
  -3   7  17      136.88      138.79     31.38 o 
  -2   7  17       20.87       31.25     12.81 o 
  -1   7  17      244.57      232.32     56.23 o 
   0   7  17        7.23       14.50      7.22 o 
   1   7  17      130.69      142.74     28.01 o 
   2   7  17       71.12       44.29     18.49 o 
   3   7  17       75.59       62.01     25.86 o 
   4   7  17       51.41       58.75     30.25 o 
   5   7  17       52.51       45.05     16.62 o 
   6   7  17      146.92      108.42     42.02 o 
   7   7  17        0.97       11.06     10.65 o 
  -7   8  17      146.24      105.63     25.12 o 
  -6   8  17      117.89       88.01     20.89 o 
  -5   8  17      516.86      496.60     37.48 o 
  -4   8  17      195.42      121.88     45.16 o 
  -3   8  17        0.07       -6.07      8.06 o 
  -2   8  17       74.63       64.20     11.41 o 
  -1   8  17       16.01       14.57      9.23 o 
   0   8  17      338.26      365.75     63.39 o 
   1   8  17        4.97      -16.30     16.30 o 
   2   8  17      441.97      453.23     29.22 o 
   3   8  17      189.26      150.05     54.76 o 
   4   8  17      187.64      168.32     57.30 o 
   5   8  17       15.73        4.31     12.01 o 
 -14   0  18        6.59        6.29     18.13 o 
 -13   0  18       22.52       18.74     15.32 o 
 -12   0  18       15.11       32.99     13.71 o 
 -11   0  18      291.80      276.58     43.64 o 
 -10   0  18      165.40      137.14     39.01 o 
  -9   0  18     2080.11     2491.45     44.18 o 
  -8   0  18      255.86      255.28     55.80 o 
  -7   0  18        0.38       14.90      7.83 o 
  -6   0  18      271.79      313.23     49.62 o 
  -5   0  18      160.46      127.21     41.01 o 
  -4   0  18       32.39       11.59     11.09 o 
  -3   0  18       97.36      101.47     20.24 o 
  -2   0  18      467.02      460.27     36.52 o 
  -1   0  18      259.00      297.85     51.61 o 
   0   0  18     1330.21     1445.47     39.40 o 
   1   0  18      147.02      112.71     22.08 o 
   2   0  18      487.23      533.49     38.81 o 
   3   0  18       49.59       60.97     16.21 o 
   4   0  18      104.34       85.19     25.36 o 
   5   0  18      171.35      120.18     28.27 o 
   6   0  18      341.94      376.31     40.01 o 
   7   0  18       51.15       21.82     16.38 o 
   8   0  18      268.18      226.62     82.25 o 
   9   0  18       18.52        0.66     18.37 o 
  10   0  18       73.63       79.41     40.37 o 
  11   0  18      975.42     1139.26     35.59 o 
  12   0  18       61.53       38.68     19.10 o 
 -14   1  18      133.97      102.29     25.87 o 
 -13   1  18      137.23      138.51     26.50 o 
 -12   1  18       18.93       20.17     10.43 o 
 -11   1  18      200.48      184.97     35.16 o 
 -10   1  18      240.42      217.79     36.82 o 
  -9   1  18      534.45      586.54     29.12 o 
  -8   1  18      157.71      129.60     18.64 o 
  -7   1  18        0.86       16.81      9.57 o 
  -6   1  18      215.87      265.44     35.13 o 
  -5   1  18      904.48      934.16     25.93 o 
  -4   1  18       88.56       98.79     15.48 o 
  -3   1  18      781.50      814.31     36.68 o 
  -2   1  18      938.51      965.58     22.79 o 
  -1   1  18       84.52       83.86     16.78 o 
   0   1  18        2.86        4.96      6.97 o 
   1   1  18       22.97       22.34      5.93 o 
   2   1  18     1169.65     1330.92     18.18 o 
   3   1  18       26.82       19.12      4.37 o 
   4   1  18      507.54      490.67     15.22 o 
   5   1  18        0.62       10.72      3.19 o 
   6   1  18       25.08       10.38      9.46 o 
   7   1  18        5.18        7.86      6.28 o 
   8   1  18        9.74       13.29      7.87 o 
   9   1  18      604.51      642.31     37.35 o 
  10   1  18       23.23       25.71     13.83 o 
  11   1  18      136.64      122.81     44.72 o 
 -14   2  18       73.90       52.77     17.23 o 
 -13   2  18       30.05       10.51      9.38 o 
 -12   2  18      167.82      160.11     30.84 o 
 -11   2  18        0.50        7.13      6.88 o 
 -10   2  18       90.21       81.28     24.27 o 
  -9   2  18       11.85       19.57      7.24 o 
  -8   2  18        8.75        4.95     10.31 o 
  -7   2  18       41.42       40.05     12.07 o 
  -6   2  18      206.31      231.61     30.64 o 
  -5   2  18       84.33       60.88     10.76 o 
  -4   2  18        8.58       12.36      8.50 o 
  -3   2  18       71.21       57.94     10.32 o 
  -2   2  18       57.72       57.69     12.41 o 
  -1   2  18      186.40      159.95     22.59 o 
   0   2  18       13.79        6.65      5.82 o 
   1   2  18       49.80       31.21      7.71 o 
   2   2  18       22.14       18.70      5.05 o 
   3   2  18      290.73      280.52     30.54 o 
   4   2  18       68.25       47.51     14.29 o 
   5   2  18      106.92       86.83     18.48 o 
   6   2  18      447.85      480.34     18.84 o 
   7   2  18       48.93       27.47      8.50 o 
   8   2  18      168.27      152.24     33.16 o 
   9   2  18       92.50       71.65     23.35 o 
  10   2  18       69.15       50.61     18.64 o 
  11   2  18      104.57       53.32     22.65 o 
 -14   3  18      187.77      154.41     29.47 o 
 -13   3  18      205.97      139.79     27.78 o 
 -12   3  18      734.96      862.52     35.63 o 
 -11   3  18       13.04       21.97      7.45 o 
 -10   3  18      107.93      101.80     20.02 o 
  -9   3  18       11.13       13.83      7.93 o 
  -8   3  18     1491.42     1702.94     26.24 o 
  -7   3  18       64.02       49.71     13.38 o 
  -6   3  18       94.04       81.92     17.53 o 
  -5   3  18      318.25      298.31     38.71 o 
  -4   3  18      492.11      478.47     38.59 o 
  -3   3  18      361.55      439.78     23.58 o 
  -2   3  18        0.17        3.98      6.33 o 
  -1   3  18       86.66      109.81     18.49 o 
   0   3  18        2.10        3.13      5.35 o 
   1   3  18      501.13      548.27     14.37 o 
   2   3  18      219.71      185.90     21.22 o 
   3   3  18      354.45      317.81     19.35 o 
   4   3  18        3.38       10.62      4.69 o 
   5   3  18        5.36        8.32      5.35 o 
   6   3  18        9.97        5.99      8.55 o 
   7   3  18     1043.80     1115.94     62.29 o 
   8   3  18       13.69       28.25      8.48 o 
   9   3  18       57.08       27.25     12.78 o 
  10   3  18       54.55       17.00     25.08 o 
  11   3  18        2.67       -8.07     13.63 o 
 -13   4  18      112.78       51.25     41.03 o 
 -12   4  18      273.72      229.02     50.08 o 
 -11   4  18       30.71       20.20      6.81 o 
 -10   4  18      154.97      129.58     24.94 o 
  -9   4  18      358.44      387.74     37.08 o 
  -8   4  18       31.68       15.91      7.73 o 
  -7   4  18      930.67     1084.86     24.50 o 
  -6   4  18       26.24       29.69      8.33 o 
  -5   4  18      358.67      310.41     35.57 o 
  -4   4  18      280.51      273.91     33.13 o 
  -3   4  18      138.85      107.89     18.88 o 
  -2   4  18      320.67      295.68     17.95 o 
  -1   4  18        1.41        0.17      7.62 o 
   0   4  18      184.68      154.06     18.10 o 
   1   4  18       63.00       69.51     13.25 o 
   2   4  18       42.69       40.40     12.27 o 
   3   4  18      529.40      659.42     28.57 o 
   4   4  18      122.39      103.03     19.52 o 
   5   4  18      100.51       84.86     18.97 o 
   6   4  18      240.46      302.30     28.44 o 
   7   4  18        5.07        3.58      6.16 o 
   8   4  18       31.37       18.17      8.06 o 
   9   4  18      194.39      128.51     37.70 o 
  10   4  18       65.77       50.80     17.08 o 
 -12   5  18      217.51      164.36     48.53 o 
 -11   5  18        2.59       17.89     10.57 o 
 -10   5  18        0.72       15.70      8.21 o 
  -9   5  18        1.37       10.31     10.62 o 
  -8   5  18      219.62      208.27     36.78 o 
  -7   5  18       12.27       23.29     10.64 o 
  -6   5  18      471.43      439.11     34.14 o 
  -5   5  18       24.77       17.66      3.65 o 
  -4   5  18       60.49       59.69     12.59 o 
  -3   5  18      189.22      171.53     17.51 o 
  -2   5  18       73.30       58.89     12.06 o 
  -1   5  18      115.98       89.79     13.60 o 
   0   5  18      374.06      391.84     14.31 o 
   1   5  18      332.82      291.37     15.62 o 
   2   5  18      110.04      124.66     31.22 o 
   3   5  18       14.94       14.04      5.67 o 
   4   5  18       43.31       60.75     14.76 o 
   5   5  18      141.33      184.24     22.74 o 
   6   5  18      117.34       71.89     17.53 o 
   7   5  18      292.22      274.14     22.23 o 
   8   5  18       38.27       28.61     12.24 o 
   9   5  18      106.09       68.26     25.30 o 
 -10   6  18       94.66       94.17     28.95 o 
  -9   6  18       79.95       47.34     13.03 o 
  -8   6  18       32.48       36.76     15.75 o 
  -7   6  18       70.25       74.99     16.32 o 
  -6   6  18       10.84        9.35      9.44 o 
  -5   6  18      208.53      164.76     17.35 o 
  -4   6  18       69.05       41.87     13.44 o 
  -3   6  18       33.41       16.91     13.43 o 
  -2   6  18       11.68        8.71      5.90 o 
  -1   6  18      148.29      129.59     23.83 o 
   0   6  18        0.55       10.76     13.23 o 
   1   6  18        8.65        3.97     12.31 o 
   2   6  18      325.51      344.19     35.06 o 
   3   6  18       29.43       37.64     12.85 o 
   4   6  18      224.70      205.17     16.58 o 
   5   6  18      213.90      202.41     25.48 o 
   6   6  18      115.16       92.07     23.30 o 
   7   6  18       31.99       25.13     12.14 o 
  -8   7  18       40.30       27.42     12.72 o 
  -7   7  18      255.06      266.68     39.28 o 
  -6   7  18        3.50       14.33      8.18 o 
  -5   7  18      143.06      148.92     39.36 o 
  -4   7  18       19.19       14.31      8.44 o 
  -3   7  18      321.99      344.49     49.22 o 
  -2   7  18        5.33       20.48     14.29 o 
  -1   7  18      554.60      746.15     47.49 o 
   0   7  18      144.30      143.73     37.70 o 
   1   7  18      523.67      571.74     51.40 o 
   2   7  18      371.52      334.91     60.49 o 
   3   7  18        4.96       24.41     10.01 o 
   4   7  18       10.92        4.26     22.15 o 
   5   7  18       35.18       28.05     14.65 o 
  -4   8  18      466.99      516.95     72.36 o 
  -3   8  18      113.74      100.68     30.84 o 
  -2   8  18      285.97      277.78     27.94 o 
  -1   8  18       73.47       49.58     16.78 o 
   0   8  18        0.60        2.28     19.22 o 
   1   8  18      425.06      566.37     75.84 o 
 -13   1  19      122.58       88.98     19.54 o 
 -12   1  19        0.54       14.34     10.06 o 
 -11   1  19       57.31       36.48     13.53 o 
 -10   1  19        4.97        3.04      8.10 o 
  -9   1  19       23.76        3.52      9.70 o 
  -8   1  19      167.81      174.37     23.52 o 
  -7   1  19       36.68       45.52     11.88 o 
  -6   1  19      636.99      681.17     39.25 o 
  -5   1  19       49.77       44.07     13.23 o 
  -4   1  19       31.18       38.83      9.65 o 
  -3   1  19      766.87      828.92     33.13 o 
  -2   1  19       88.21       73.01     12.36 o 
  -1   1  19      198.73      235.00     21.46 o 
   0   1  19      151.63      162.05     26.15 o 
   1   1  19        8.14       14.91      4.94 o 
   2   1  19        4.94        6.14      4.26 o 
   3   1  19      297.38      319.05     22.48 o 
   4   1  19       19.82        6.22      6.28 o 
   5   1  19      336.23      378.27     33.39 o 
   6   1  19       29.21       21.86      7.05 o 
   7   1  19      148.60      127.86     43.65 o 
   8   1  19       76.13       64.15     25.41 o 
   9   1  19        5.20       10.81      7.61 o 
  10   1  19      195.83      124.63     50.44 o 
 -13   2  19       55.50       40.78     10.53 o 
 -12   2  19      619.52      688.49     21.93 o 
 -11   2  19        5.74       13.09      6.59 o 
 -10   2  19      110.59       92.76     19.77 o 
  -9   2  19      165.20      176.26     27.44 o 
  -8   2  19      508.35      511.43     41.86 o 
  -7   2  19      121.41      127.38     22.67 o 
  -6   2  19      856.66     1033.89     25.09 o 
  -5   2  19        0.04        5.24      7.41 o 
  -4   2  19       13.41       20.92      8.04 o 
  -3   2  19       84.32       76.87     17.32 o 
  -2   2  19        4.55        9.49      6.95 o 
  -1   2  19      423.14      480.13     19.43 o 
   0   2  19      319.10      343.83     25.29 o 
   1   2  19     1021.03     1148.09     28.31 o 
   2   2  19      253.02      221.82     22.09 o 
   3   2  19      220.29      202.96     28.87 o 
   4   2  19       30.34       16.59      8.82 o 
   5   2  19       30.57       16.52      9.33 o 
   6   2  19      117.70      117.90     31.33 o 
   7   2  19      146.78      117.17     25.78 o 
   8   2  19        5.19        7.09     10.24 o 
   9   2  19       19.47       29.81     15.33 o 
  10   2  19       11.47       -1.25     14.29 o 
 -12   3  19       18.40       10.49      5.37 o 
 -11   3  19       54.29       36.45      8.84 o 
 -10   3  19      408.67      417.59     26.61 o 
  -9   3  19       31.94       15.23      7.14 o 
  -8   3  19       22.54       19.12      8.46 o 
  -7   3  19       24.43       24.78      8.89 o 
  -6   3  19       47.25       43.07     11.09 o 
  -5   3  19       98.77       87.99     15.28 o 
  -4   3  19      370.51      372.78     29.95 o 
  -3   3  19      902.95     1020.18     27.25 o 
  -2   3  19       48.82       36.84     10.32 o 
  -1   3  19       95.01       83.41     18.26 o 
   0   3  19       11.71       14.52      8.44 o 
   1   3  19       11.51        9.80      4.03 o 
   2   3  19       32.08       27.69      9.85 o 
   3   3  19      420.07      461.81     31.46 o 
   4   3  19        0.72       10.23      9.77 o 
   5   3  19       77.48       79.65     16.72 o 
   6   3  19       34.44       11.13      7.35 o 
   7   3  19       22.21       19.31      5.89 o 
   8   3  19        1.25        6.62      9.85 o 
   9   3  19        4.71        8.15     17.37 o 
 -11   4  19        0.17       -3.99      8.51 o 
 -10   4  19        0.91       12.56      8.88 o 
  -9   4  19      382.36      424.89     29.07 o 
  -8   4  19      199.32      206.82     35.80 o 
  -7   4  19        0.04        9.66      6.61 o 
  -6   4  19       26.75       39.01     10.86 o 
  -5   4  19      341.71      357.50     28.84 o 
  -4   4  19       39.27       41.82      8.43 o 
  -3   4  19      397.59      438.95     25.02 o 
  -2   4  19       39.31       21.67      5.51 o 
  -1   4  19      107.47       99.04     12.26 o 
   0   4  19       84.94       73.86     18.00 o 
   1   4  19      277.11      352.10     20.14 o 
   2   4  19        5.66        9.04      8.99 o 
   3   4  19        1.06        4.81      7.59 o 
   4   4  19       97.56      124.21     20.85 o 
   5   4  19       34.46       21.03      8.94 o 
   6   4  19      288.02      302.63     30.11 o 
   7   4  19      345.31      323.56     19.66 o 
   8   4  19       96.82       79.11     26.77 o 
 -10   5  19      225.49      233.79     19.86 o 
  -9   5  19       13.37       10.91     10.34 o 
  -8   5  19      127.78      105.41     25.12 o 
  -7   5  19      347.42      476.06     59.76 o 
  -6   5  19      231.91      232.98     29.90 o 
  -5   5  19      251.70      246.50     32.30 o 
  -4   5  19       71.62       46.48     14.67 o 
  -3   5  19        1.67        4.60      3.90 o 
  -2   5  19       21.26        9.37      3.31 o 
  -1   5  19      190.81      157.88     14.92 o 
   0   5  19      671.42      824.10     43.69 o 
   1   5  19      138.10      134.14     17.32 o 
   2   5  19      444.61      557.81     32.27 o 
   3   5  19       80.78       59.49     16.96 o 
   4   5  19      581.31      619.04     32.97 o 
   5   5  19       33.51       27.86      8.97 o 
   6   5  19       64.37       80.49     19.25 o 
   7   5  19        4.02       10.89      5.71 o 
  -8   6  19      251.23      223.11     30.39 o 
  -7   6  19        5.66        4.08      7.41 o 
  -6   6  19        0.03       13.46      8.03 o 
  -5   6  19      142.59      145.11     33.49 o 
  -4   6  19      513.72      530.16     24.90 o 
  -3   6  19      250.83      294.93     26.90 o 
  -2   6  19      258.88      199.10     65.62 o 
  -1   6  19       50.98       27.27     12.35 o 
   0   6  19       37.43       39.23     15.23 o 
   1   6  19      102.86       47.80     16.38 o 
   2   6  19      627.98      660.83     42.28 o 
   3   6  19       18.24       17.14     11.59 o 
   4   6  19      399.59      507.00     25.90 o 
   5   6  19       15.50        5.99      7.36 o 
  -5   7  19       39.29       26.16      8.99 o 
  -4   7  19       22.90       16.91     17.02 o 
  -3   7  19       25.53       -6.93     21.60 o 
  -2   7  19        0.46        2.68     11.15 o 
  -1   7  19      136.93      108.55     29.96 o 
   0   7  19      270.33      276.67     46.64 o 
   1   7  19      279.49      269.79     31.73 o 
   2   7  19      126.15       70.25     20.71 o 
 -12   0  20       13.56       23.40     13.09 o 
 -11   0  20      147.13      144.57     38.96 o 
 -10   0  20        0.17       18.56     10.95 o 
  -9   0  20      512.59      451.26     38.77 o 
  -8   0  20        0.35       10.74     17.05 o 
  -7   0  20      161.79      174.05     51.93 o 
  -6   0  20        3.43       -6.23     12.67 o 
  -5   0  20      734.45      785.73     55.04 o 
  -4   0  20      991.20     1181.85     53.81 o 
  -3   0  20      864.73     1043.20     53.63 o 
  -2   0  20        0.02       21.31     15.89 o 
  -1   0  20       70.60       91.70     21.52 o 
   0   0  20      254.14      236.83     30.54 o 
   1   0  20      430.37      512.17     31.73 o 
   2   0  20      749.63      830.62     28.25 o 
   3   0  20       70.46       35.35     12.05 o 
   4   0  20      716.54      834.38     58.92 o 
   5   0  20       21.00       25.50     22.36 o 
   6   0  20      172.77      131.62     85.93 o 
   7   0  20        3.36       20.91     10.64 o 
   8   0  20      163.53       94.70     71.07 o 
   9   0  20       89.56       68.29     48.16 o 
 -12   1  20       22.02       39.20     11.06 o 
 -11   1  20       66.59       58.37     16.75 o 
 -10   1  20        0.66       15.35      9.21 o 
  -9   1  20        8.45       10.99      9.32 o 
  -8   1  20       86.96       79.90     16.54 o 
  -7   1  20       67.50       91.73     14.69 o 
  -6   1  20       73.00       52.62     12.62 o 
  -5   1  20       84.14       87.23     19.86 o 
  -4   1  20      667.78      707.61     32.47 o 
  -3   1  20        0.77        3.62      7.91 o 
  -2   1  20      375.98      399.25     27.76 o 
  -1   1  20      305.47      335.29     25.89 o 
   0   1  20      245.53      254.54     25.59 o 
   1   1  20        3.30        6.34      4.80 o 
   2   1  20        6.59       10.11      4.74 o 
   3   1  20        0.01       11.99      7.91 o 
   4   1  20       97.34       77.86     22.29 o 
   5   1  20       17.08       10.52      4.80 o 
   6   1  20      261.93      282.74     48.94 o 
   7   1  20        7.70       11.33      7.71 o 
   8   1  20       91.45       79.48     24.77 o 
 -11   2  20        4.37       14.15      8.50 o 
 -10   2  20      147.78      152.21     29.56 o 
  -9   2  20        0.01        5.18      8.32 o 
  -8   2  20        0.36       -7.05     10.80 o 
  -7   2  20        5.21       -0.79      9.22 o 
  -6   2  20       89.43       56.65     13.81 o 
  -5   2  20        0.29       -1.30      9.72 o 
  -4   2  20       23.62       16.92     10.42 o 
  -3   2  20      217.59      199.46     23.37 o 
  -2   2  20      256.82      271.49     24.63 o 
  -1   2  20       28.30       25.63      9.98 o 
   0   2  20        9.46        7.35      6.72 o 
   1   2  20      350.73      428.84     27.01 o 
   2   2  20      231.12      270.54     27.68 o 
   3   2  20       78.76       55.34     13.50 o 
   4   2  20      170.28      128.93     37.01 o 
   5   2  20      241.47      228.47     29.47 o 
   6   2  20       36.33       37.30     11.32 o 
   7   2  20      145.72      116.18     38.99 o 
   8   2  20      315.87      310.17     52.41 o 
 -11   3  20       49.65       31.04     12.59 o 
 -10   3  20      492.89      546.19     35.87 o 
  -9   3  20        5.37        4.52      9.92 o 
  -8   3  20       82.78       91.15     18.10 o 
  -7   3  20       21.34       15.39      6.35 o 
  -6   3  20      314.74      331.65     28.93 o 
  -5   3  20       10.10        2.16      8.26 o 
  -4   3  20       99.87       99.69     21.35 o 
  -3   3  20      372.27      388.51     31.67 o 
  -2   3  20        0.09        7.92      5.36 o 
  -1   3  20       31.38       24.41      7.31 o 
   0   3  20       50.14       30.98      7.65 o 
   1   3  20      113.14      110.21     27.29 o 
   2   3  20       95.72       57.86     13.93 o 
   3   3  20      174.04      165.43     20.79 o 
   4   3  20      151.00      180.35     21.58 o 
   5   3  20       20.09       10.45      5.51 o 
   6   3  20      623.35      744.79     27.26 o 
   7   3  20       18.78        9.32     21.09 o 
 -10   4  20       12.62       18.81      8.27 o 
  -9   4  20       11.19       19.47      8.26 o 
  -8   4  20      380.97      388.62     35.33 o 
  -7   4  20       38.91       21.97      7.82 o 
  -6   4  20      145.48      114.93     23.04 o 
  -5   4  20       10.28        7.60      6.47 o 
  -4   4  20        0.86        5.45      6.36 o 
  -3   4  20      182.81      193.83     23.52 o 
  -2   4  20       62.54       46.51     12.19 o 
  -1   4  20        0.07        6.20      4.35 o 
   0   4  20       94.36       89.99     20.30 o 
   1   4  20        1.83       12.88     10.10 o 
   2   4  20      195.10      168.63     23.70 o 
   3   4  20       73.19       64.62     21.21 o 
   4   4  20        0.02       12.82      6.75 o 
   5   4  20     1431.69     1757.24     55.05 o 
   6   4  20        0.73        6.76      7.41 o 
  -8   5  20      105.37       94.20     26.89 o 
  -7   5  20       89.67       65.40     19.19 o 
  -6   5  20       28.91       29.50     11.30 o 
  -5   5  20       63.19       43.52     11.16 o 
  -4   5  20      149.06      148.43     32.61 o 
  -3   5  20        1.07        2.19     10.56 o 
  -2   5  20       85.74       80.91     24.69 o 
  -1   5  20      328.21      314.77     21.29 o 
   0   5  20       46.21       20.26      8.40 o 
   1   5  20       20.83        7.19     10.13 o 
   2   5  20       24.98       17.37      7.80 o 
   3   5  20       69.63       58.93     14.36 o 
   4   5  20       39.99       33.20     13.08 o 
   5   5  20       69.06       37.80     12.05 o 
  -5   6  20       13.37        3.64     10.75 o 
  -4   6  20       12.00       10.34      6.84 o 
  -3   6  20      160.58      129.89     30.27 o 
  -2   6  20        8.78       16.79      9.73 o 
  -1   6  20       91.50       90.78     25.55 o 
   0   6  20       21.04       11.62      9.21 o 
   1   6  20      266.17      189.48     66.89 o 
   2   6  20        9.73       11.75     13.93 o 
 -10   1  21       60.22       59.36     15.57 o 
  -9   1  21      116.06       83.89     21.76 o 
  -8   1  21        2.46        5.34      6.92 o 
  -7   1  21       62.89       41.15     11.61 o 
  -6   1  21        4.91       10.35      6.92 o 
  -5   1  21      199.36      204.62     32.13 o 
  -4   1  21       75.49       63.66     14.31 o 
  -3   1  21       16.97       15.18      9.03 o 
  -2   1  21      164.86      180.79     23.73 o 
  -1   1  21       48.47       20.91      6.09 o 
   0   1  21       10.28       13.73      5.18 o 
   1   1  21        0.85        6.33      5.99 o 
   2   1  21        7.55       14.12      7.95 o 
   3   1  21       41.48       20.77      8.43 o 
   4   1  21        1.39        5.95      6.61 o 
   5   1  21       11.66        2.19      8.56 o 
   6   1  21        6.12        3.21      7.29 o 
  -9   2  21        1.45       17.97     10.49 o 
  -8   2  21      162.39      117.43     26.85 o 
  -7   2  21      145.32      147.65     28.85 o 
  -6   2  21       71.56       58.77     12.60 o 
  -5   2  21      443.11      487.81     31.48 o 
  -4   2  21       43.20       25.41     10.07 o 
  -3   2  21       18.39       18.42     11.11 o 
  -2   2  21        3.46        9.08      6.92 o 
  -1   2  21      162.21      147.57     24.50 o 
   0   2  21       92.04       63.64     13.85 o 
   1   2  21      230.81      193.45     40.87 o 
   2   2  21       21.71        7.94     11.13 o 
   3   2  21      651.24      845.45     26.75 o 
   4   2  21      102.68       82.21     22.11 o 
   5   2  21      398.06      434.28     22.53 o 
   6   2  21      153.55       93.89     41.23 o 
  -8   3  21       15.79       18.84      5.89 o 
  -7   3  21      227.56      254.77     34.02 o 
  -6   3  21      113.02       93.11     23.63 o 
  -5   3  21      227.34      194.85     38.99 o 
  -4   3  21       99.04      107.28     25.61 o 
  -3   3  21        6.74       10.76      6.12 o 
  -2   3  21        6.13        3.57      8.36 o 
  -1   3  21      827.92     1044.39     18.19 o 
   0   3  21       11.14        2.88      6.65 o 
   1   3  21      444.35      512.39     19.07 o 
   2   3  21      111.06       72.75     23.50 o 
   3   3  21       43.32       26.44     10.16 o 
   4   3  21       75.86       51.31     17.46 o 
   5   3  21      317.62      335.15     27.18 o 
  -7   4  21      160.99      142.16     35.64 o 
  -6   4  21      165.77      135.76     30.81 o 
  -5   4  21       59.35       52.38     12.37 o 
  -4   4  21        0.33        5.47      7.45 o 
  -3   4  21        4.31       13.56      5.85 o 
  -2   4  21      464.55      556.97     15.09 o 
  -1   4  21        5.26       16.36      5.87 o 
   0   4  21       93.19       79.46     20.86 o 
   1   4  21       11.33        7.88      7.91 o 
   2   4  21       76.33       55.84     17.78 o 
   3   4  21       49.06       37.38     10.40 o 
   4   4  21       19.77       21.49      8.45 o 
  -4   5  21      139.78      100.67     29.04 o 
  -3   5  21      244.77      284.50     45.16 o 
  -2   5  21      134.73      137.55     35.40 o 
  -1   5  21      436.36      492.03     52.42 o 
   0   5  21      175.23      116.51     31.70 o 
   1   5  21       42.59       15.52     14.21 o 
  -7   0  22     2128.86     2479.76     51.19 o 
  -6   0  22       30.61       61.36     39.76 o 
  -5   0  22      129.71      100.72     30.59 o 
  -4   0  22       19.37       24.85      7.22 o 
  -3   0  22      504.43      504.99     59.98 o 
  -2   0  22     1344.78     1654.26     43.75 o 
  -1   0  22       65.34       36.78     16.14 o 
   0   0  22      123.92       83.65     30.22 o 
   1   0  22      182.30      240.63     33.23 o 
   2   0  22      464.89      576.16     42.91 o 
   3   0  22        7.05       12.03     20.31 o 
   4   0  22     1102.83     1290.46     95.06 o 
  -7   1  22       62.47       54.76     10.48 o 
  -6   1  22      196.52      167.41     28.97 o 
  -5   1  22       44.48       37.90      7.53 o 
  -4   1  22     1188.38     1343.17     35.37 o 
  -3   1  22       39.11       21.99      8.59 o 
  -2   1  22        8.84       -2.18      6.79 o 
  -1   1  22        1.38        4.95      7.69 o 
   0   1  22      120.44       91.67     19.41 o 
   1   1  22      402.13      516.45     38.12 o 
   2   1  22      270.60      275.64     30.92 o 
   3   1  22       51.44       23.38     17.12 o 
   4   1  22       25.11       19.67     14.24 o 
  -7   2  22       44.35       37.20     12.86 o 
  -6   2  22       23.46       15.29      7.38 o 
  -5   2  22        2.37       12.58      7.48 o 
  -4   2  22       35.70       36.47     10.82 o 
  -3   2  22       25.13       21.81      5.72 o 
  -2   2  22       77.98       93.34     18.55 o 
  -1   2  22       15.72       17.17      7.12 o 
   0   2  22       31.71       25.61      9.66 o 
   1   2  22      191.81      182.35     21.79 o 
   2   2  22      134.85      120.63     27.35 o 
   3   2  22      202.93      192.85     25.12 o 
  -5   3  22       17.44       12.64      8.69 o 
  -4   3  22       27.75       16.43      5.03 o 
  -3   3  22       32.76       12.81     10.92 o 
  -2   3  22       58.51       41.91      8.78 o 
  -1   3  22      312.40      328.37     29.61 o 
   0   3  22      151.14      125.57     43.56 o 
   1   3  22      183.47      113.11     31.70 o 
                                                 
